# Supplementary material for: Does anticoagulation needed for distally located incidental pulmonary thromboembolism in patients with active cancer?
Source: PLoS One. 2019 Sep 12;14(9):e0222149. doi: 10.1371/journal.pone.0222149 (PMC6742487; doi:10.1371/journal.pone.0222149)
Supplement: S1 File — (XLSX) [file pone.0222149.s002.xlsx]

## Sheet: PTE
Order	Sex	Age	Height	Weight	BMI	Unprovoked	Malignancy	Malignancy_site	Malignancy_group	Post_op	Cacner_postop	Noncancer_postop	Immobilization	Trauma	Pregnancy	Drug	Other_cause	Cancer_stage	Cancer_type	Cancer_duration	Cancer_PD	Cancer_CTx	Cancer_RTx	D_dimer	Hgb	Plt	NT-proBNP	CK_MB	cTni	Both_lung	Lung_infarct	Location	CT_DVT	CT_DVT2	RV_dilation	RV_dysfx	D-shape	RVSP	US_DVT	US_DVT2	Symptom	Unsuspected	Hypoxia	Shock	Tachycardia	Treatment	Embolectomy	Thrombolysis	Lysis_full
1	F	64	151.2	62.5	27.3386	Idiopathic	No	NA	NA	No	No	No	No	No	No	No	No	NA	NA	NA	NA	NA	NA	2.81	13.2	129	NA	NA	NA	No	No	Segmental	NA	NA	No	No	No	NA	Proximal	Bilateral	Yes	No	Yes	No	No	Yes	No	No	No
2	M	75	161	59.2	22.8386	No	Yes	Lung	Lung	No	No	No	No	No	No	No	No	IV	AD	29	No	Yes	No	NA	11.9	176	NA	NA	NA	No	No	Lobar	NA	NA	NA	NA	NA	NA	NA	NA	No	Yes	No	No	No	No	No	No	No
3	M	27	177	60	19.1516	No	Yes	Gynecologic	Genitourinary	No	No	No	No	No	No	No	No	IV	other	0	Unknown	No	No	2.02	12.6	215	NA	NA	NA	Yes	No	Central	NA	NA	NA	NA	NA	NA	NA	NA	Yes	No	Yes	No	Yes	Yes	No	No	No
4	F	74	150	70.5	31.3333	No	Yes	Lung	Lung	Yes	Yes	No	No	No	No	No	No	IV	AD	38	No	No	No	17.97	9.5	118	422.6	7.34	0.06	Yes	No	Central	No	NA	NA	NA	NA	NA	NA	NA	Yes	No	No	No	No	Yes	No	No	No
5	F	68	152.7	86.7	37.1827	No	Yes	Lung	Lung	No	No	No	No	No	No	No	No	IV	AD	32	Yes	No	No	NA	14.4	197	NA	NA	NA	No	No	Central	NA	NA	NA	NA	NA	NA	NA	NA	No	Yes	Unknown	Unknown	Unknown	No	No	No	No
6	M	56	164.2	74.3	27.5577	No	Yes	Head/Neck	Other	No	No	No	No	No	No	No	No	IV	other	28	No	No	No	NA	13.4	304	NA	NA	NA	No	No	Lobar	NA	NA	NA	NA	NA	NA	NA	NA	No	Yes	No	No	No	No	No	No	No
7	M	52	165.8	66.8	24.3001	No	Yes	Lung	Lung	Yes	Yes	No	No	No	No	No	No	IV	AD	1	Unknown	No	No	NA	13.4	337	NA	NA	NA	No	No	Segmental	NA	NA	NA	NA	NA	NA	NA	NA	No	Yes	No	No	No	No	No	No	No
8	F	74	153	54.7	23.3671	No	Yes	Other	Other	Yes	Yes	No	No	No	No	No	No	IV	other	1	Unknown	No	No	NA	NA	NA	202.1	NA	NA	Yes	No	Central	No	NA	NA	NA	NA	NA	NA	NA	Yes	No	Yes	No	Yes	Yes	No	No	No
9	M	72	168.3	70.8	24.9957	No	Yes	Lung	Lung	No	No	No	No	No	No	No	No	IV	Small cell	2	No	Yes	No	NA	11.4	196	NA	NA	NA	Yes	No	Central	NA	NA	NA	NA	NA	NA	NA	NA	No	Yes	No	No	No	No	No	No	No
10	F	40	154	61.4	25.8897	No	Yes	Lung	Lung	No	No	No	No	No	No	No	No	IV	AD	3	Unknown	No	Past	NA	13.2	203	NA	NA	NA	No	No	Subsegmental	NA	NA	NA	NA	NA	NA	Proximal	Right	No	Yes	No	No	No	Yes	No	No	No
11	M	53	169.6	72.8	25.3093	No	Yes	Lung	Lung	No	No	No	No	No	No	No	No	IV	AD	30	Yes	Yes	No	NA	14.1	239	NA	NA	NA	No	No	Central	NA	NA	NA	NA	NA	NA	NA	NA	Yes	Yes	No	No	No	Yes	No	No	No
12	M	63	175.5	82.5	26.7855	No	Yes	Kidney	Genitourinary	No	No	No	No	No	No	No	No	III	other	9	No	No	No	NA	NA	NA	NA	NA	NA	No	No	Lobar	No	NA	NA	NA	NA	NA	NA	NA	No	Yes	No	No	No	Yes	No	No	No
13	M	68	168	54	19.1327	No	Yes	Stomach	GI	No	No	No	No	No	No	No	No	III	AD	26	No	Yes	No	NA	10.2	105	NA	NA	NA	No	No	Segmental	NA	NA	NA	NA	NA	NA	NA	NA	No	Yes	No	No	No	No	No	No	No
14	M	65	166.1	61.6	22.3276	No	Yes	CNS	Other	No	No	No	No	No	No	No	No	Unknown	other	2	Unknown	Yes	No	14.46	13.3	74	35.54	0.18	0.006	Yes	No	Central	Proximal	Left	No	No	No	38	Proximal	Left	Yes	No	Yes	No	No	Yes	No	No	No
15	F	64	156	47	19.313	No	Yes	Breast	Other	No	No	No	No	No	No	No	No	IV	other	15	No	Yes	No	NA	12.1	287	NA	NA	NA	No	No	Lobar	NA	NA	NA	NA	NA	NA	NA	NA	No	Yes	No	No	Yes	No	No	No	No
16	F	63	162	47.5	18.0994	No	Yes	Kidney	Genitourinary	No	No	No	No	No	No	No	No	IV	other	10	Yes	Yes	Past	NA	9.7	250	NA	NA	NA	Yes	No	Lobar	NA	NA	NA	NA	NA	NA	NA	NA	No	Yes	No	No	No	Yes	No	No	No
17	M	78	172	62	20.9573	No	No	NA	NA	No	No	No	Yes	No	No	No	No	NA	NA	NA	NA	NA	NA	7.79	13	71	2150	2.4	0.211	Yes	No	Central	NA	NA	NA	NA	NA	NA	NA	NA	Yes	No	Yes	Yes	Yes	No	No	No	No
18	M	45	172.7	NA	NA	No	Yes	HCC	HBP	No	No	No	No	No	No	No	No	IV	other	1	Unknown	No	No	NA	15.4	369	NA	NA	NA	No	No	Lobar	NA	NA	NA	NA	NA	NA	NA	NA	No	Yes	No	No	No	No	No	No	No
19	F	62	158	80.2	32.1263	No	Yes	Gynecologic	Genitourinary	Yes	Yes	No	No	No	No	No	No	I	Unknown	0	Unknown	No	No	60	9.6	171	3088	41.65	1.131	Yes	No	Central	No	NA	No	No	No	29	No	NA	Yes	No	Yes	Yes	Yes	Yes	No	Yes	Yes
20	M	44	173.5	64.5	21.427	No	Yes	Lung	Lung	No	No	No	No	No	No	No	No	IV	other	23	Yes	Yes	No	NA	12.2	339	NA	NA	NA	No	No	Central	NA	NA	No	No	No	NA	NA	NA	Yes	Yes	Yes	No	Yes	No	No	No	No
21	M	39	170	39.1	13.5294	No	No	NA	NA	No	No	No	No	No	No	No	Yes	NA	NA	NA	NA	NA	NA	6.66	10.3	220	NA	0.64	0.006	No	No	Lobar	Proximal	Right	No	No	No	26	NA	NA	Yes	Yes	Yes	No	Yes	Yes	No	No	No
22	M	40	173.5	89.5	29.732	No	No	NA	NA	No	No	No	No	No	No	No	Yes	NA	NA	NA	NA	NA	NA	2.32	12.8	73	NA	NA	NA	No	Yes	Central	Proximal	Left	No	No	No	34	Proximal	Left	Yes	No	No	No	No	Yes	No	No	No
23	F	66	158	63.6	25.4767	No	No	NA	NA	Yes	No	Yes	No	No	No	No	No	NA	NA	NA	NA	NA	NA	NA	11.1	288	NA	0.18	0.029	Yes	No	Central	No	NA	NA	NA	NA	NA	Distal	Right	Yes	No	Yes	No	Yes	Yes	No	No	No
24	F	69	149.8	NA	NA	No	No	NA	NA	No	No	No	No	No	No	No	Yes	NA	NA	NA	NA	NA	NA	2.43	13.7	357	NA	NA	NA	Yes	No	Central	Proximal	Left	NA	NA	NA	NA	NA	NA	Yes	No	No	No	Yes	Yes	No	No	No
25	M	52	172	72.7	24.5741	No	Yes	Stomach	GI	No	No	No	No	No	No	No	No	IV	AD	3	No	Yes	No	NA	10.7	162	NA	NA	NA	Yes	No	Lobar	NA	NA	NA	NA	NA	NA	NA	NA	Yes	Yes	No	No	No	Yes	No	No	No
26	F	78	147.1	61.2	28.283	No	No	NA	NA	Yes	No	Yes	No	No	No	No	No	NA	NA	NA	NA	NA	NA	2.36	10.4	197	108	1.55	0.009	No	No	Lobar	No	NA	NA	NA	NA	NA	Proximal	Bilateral	Yes	No	Yes	No	Yes	Yes	No	No	No
27	M	49	170	70	24.2215	No	Yes	Stomach	GI	No	No	No	No	No	No	No	No	III	AD	33	No	Yes	No	NA	11.6	152	NA	NA	NA	Yes	No	Lobar	NA	NA	NA	NA	NA	NA	NA	NA	Yes	Yes	No	No	No	Yes	No	No	No
28	F	63	161.3	50	19.2177	No	Yes	Gynecologic	Genitourinary	No	No	No	No	No	No	No	No	II	Unknown	17	Yes	Yes	No	7.7	10.5	129	426.1	0.67	0.006	No	No	Segmental	Proximal	Right	NA	NA	NA	NA	Proximal	Bilateral	Yes	No	No	No	Yes	No	No	No	No
29	M	68	163	57.4	21.6041	No	Yes	Lung	Lung	No	No	No	No	No	No	No	No	IV	AD	19	Yes	Yes	No	NA	13.9	101	NA	NA	NA	Yes	No	Central	NA	NA	No	No	No	33	Proximal	Right	Yes	Yes	No	No	No	Yes	No	No	No
30	F	70	146	55.1	25.8491	No	Yes	Colon	GI	No	No	No	No	No	No	No	No	III	AD	0	Unknown	No	No	1.18	12.1	160	NA	NA	NA	Yes	No	Lobar	NA	NA	NA	NA	NA	NA	No	NA	No	Yes	No	No	No	Yes	No	No	No
31	M	61	166.8	68	24.4409	No	Yes	Lung	Lung	Yes	Yes	No	No	No	No	No	No	IV	AD	5	Yes	No	Past	2.72	10.6	141	13923	17.48	1.659	Yes	No	Lobar	NA	NA	NA	NA	NA	NA	Proximal	Bilateral	Yes	Yes	No	No	Yes	Yes	No	No	No
32	M	68	156	52.9	21.7373	No	Yes	Lung	Lung	No	No	No	No	No	No	No	No	IV	SCC	2	No	No	No	NA	8.9	110	NA	NA	NA	Yes	No	Central	NA	NA	NA	NA	NA	NA	NA	NA	Yes	No	No	No	No	No	No	No	No
33	M	60	168.2	56.1	19.8295	No	Yes	Lung	Lung	No	No	No	No	No	No	No	No	III	SCC,Small cell	3	No	Yes	No	15.52	10.1	108	216	0.38	0.011	Yes	No	Lobar	NA	NA	NA	NA	NA	NA	Proximal	Bilateral	Yes	Yes	No	No	No	Yes	No	No	No
34	F	61	154	48	20.2395	No	Yes	Biliary	HBP	No	No	No	No	No	No	No	No	IV	AD	9	Yes	No	No	16.14	8.5	283	NA	NA	NA	Yes	Yes	Central	NA	NA	NA	NA	NA	NA	Distal	Bilateral	Yes	No	No	No	No	Yes	No	No	No
35	F	77	NA	49.8	NA	No	No	NA	NA	Yes	No	Yes	No	No	No	No	No	NA	NA	NA	NA	NA	NA	11.22	7.1	60	11801	6.24	0.074	No	No	Lobar	No	NA	NA	NA	NA	NA	NA	NA	Yes	No	Yes	No	Yes	Yes	No	No	No
36	F	65	156.1	62.5	25.6492	No	Yes	Lymphoma	Hematologic	No	No	No	No	No	No	No	No	III	Lymphoma	0	Unknown	No	No	12.16	12.3	207	193.5	NA	NA	Yes	No	Central	NA	NA	No	No	No	22	Proximal	Right	Yes	No	No	No	No	Yes	No	No	No
37	F	57	158.6	61.5	24.4494	No	Yes	Pancreas	HBP	No	No	No	No	No	No	No	No	IV	AD	0	Unknown	No	No	13.59	8.9	169	NA	NA	NA	No	No	Lobar	No	NA	NA	NA	NA	NA	NA	NA	No	Yes	No	No	No	Yes	No	No	No
38	M	65	166.8	62.7	22.5359	No	Yes	Head/Neck	Other	No	No	No	No	No	No	No	No	IV	SCC	60	Yes	Yes	No	5.05	9.9	170	35000	15.98	0.964	Yes	No	Segmental	Proximal	Left	NA	NA	NA	NA	Proximal	Left	Yes	No	Yes	No	No	Yes	No	No	No
39	F	72	155.3	75	31.097	No	Yes	Colon	GI	No	No	No	No	No	No	No	No	IV	AD	15	Yes	Yes	No	8.42	9.8	210	2169	0.7	0.01	No	No	Subsegmental	No	NA	NA	NA	NA	NA	No	NA	Yes	No	Yes	No	No	No	No	No	No
40	F	72	160	64.9	25.3516	Idiopathic	No	NA	NA	No	No	No	No	No	No	No	No	NA	NA	NA	NA	NA	NA	60	11.9	88	NA	NA	NA	No	No	Segmental	Proximal	Left	No	No	No	25	Proximal	Left	Yes	No	No	No	No	Yes	No	No	No
41	M	65	178	75	23.6713	No	No	NA	NA	Yes	No	Yes	No	No	No	No	No	NA	NA	NA	NA	NA	NA	NA	10	285	NA	3.85	1.521	No	No	Lobar	NA	NA	No	No	No	30	NA	NA	Yes	No	No	No	Yes	Yes	No	No	No
42	F	65	158.3	56.4	22.507	No	Yes	Gynecologic	Genitourinary	No	No	No	No	No	No	No	No	IV	other	15	Yes	Yes	No	NA	10	101	NA	NA	NA	Yes	Yes	Central	NA	NA	No	No	No	30	NA	NA	No	Yes	No	No	No	Yes	No	No	No
43	M	97	160	49.9	19.4922	No	No	NA	NA	No	No	No	Yes	No	No	No	No	NA	NA	NA	NA	NA	NA	NA	11.5	331	NA	NA	NA	Yes	No	Central	Proximal	Left	NA	NA	NA	NA	NA	NA	Yes	No	No	No	No	Yes	No	No	No
44	M	71	166.1	60.9	22.0738	No	Yes	Lung	Lung	Yes	Yes	No	No	No	No	No	No	IV	AD	2	No	Yes	No	NA	10.5	106	NA	NA	NA	Yes	No	Lobar	NA	NA	NA	NA	NA	NA	NA	NA	No	Yes	No	No	No	Yes	No	No	No
45	M	67	158	58.9	23.594	No	Yes	Genitourinary	Genitourinary	No	No	No	No	No	No	No	No	IV	AD	133	Yes	No	Past	3.13	11	238	1104	2.59	0.006	No	No	Segmental	Proximal	Left	No	No	No	26	Proximal	Bilateral	Yes	No	No	No	No	Yes	No	No	No
46	F	69	154	54.4	22.9381	No	No	NA	NA	No	No	No	Yes	No	No	No	No	NA	NA	NA	NA	NA	NA	5.57	12.6	64	NA	NA	NA	No	No	Lobar	No	NA	No	No	No	NA	Proximal	Left	Yes	Yes	No	No	No	No	No	No	No
47	M	60	164.7	61.2	22.5613	No	Yes	Lung	Lung	No	No	No	No	No	No	No	No	III	other	2	No	Yes	Past	NA	NA	NA	NA	NA	NA	Yes	No	Central	NA	NA	NA	NA	NA	NA	NA	NA	No	Yes	Unknown	Unknown	Unknown	Yes	No	No	No
48	M	69	164.8	68.9	25.3691	No	Yes	Stomach	GI	No	No	No	No	No	No	No	No	IV	AD	5	Yes	No	No	18.92	13.3	113	202.3	2.22	0.006	Yes	No	Lobar	NA	NA	No	No	No	26	Proximal	Bilateral	No	Yes	No	No	No	Yes	No	No	No
49	F	65	152.5	40.8	17.5437	No	Yes	Gynecologic	Genitourinary	No	No	No	No	No	No	No	No	III	AD	34	No	Yes	No	3.28	11.3	162	534.7	2.14	0.006	No	No	Segmental	NA	NA	NA	NA	NA	NA	NA	NA	No	Yes	No	No	No	No	No	No	No
50	M	49	172.3	66.9	22.5349	No	Yes	Esophagus	GI	No	No	No	No	No	No	No	No	III	SCC	3	Yes	Yes	No	NA	10.6	241	NA	NA	NA	No	No	Lobar	NA	NA	NA	NA	NA	NA	NA	NA	No	Yes	No	No	Yes	No	No	No	No
51	F	50	162.9	60.6	22.8365	No	Yes	Colon	GI	No	No	No	No	No	No	No	No	IV	AD	32	Yes	Yes	No	NA	10.3	424	NA	NA	NA	Yes	No	Segmental	NA	NA	NA	NA	NA	NA	NA	NA	No	Yes	No	No	No	Yes	No	No	No
52	F	76	142.7	37.4	18.3664	No	Yes	Lymphoma	Hematologic	No	No	No	No	No	No	No	No	IV	Lymphoma	68	No	Yes	No	8.77	12	187	539.9	3.72	0.051	No	No	Segmental	NA	NA	NA	NA	NA	NA	Proximal	Bilateral	Yes	No	Yes	No	Yes	Yes	No	No	No
53	F	77	147	55.2	25.5449	No	No	NA	NA	Yes	No	Yes	No	No	No	No	No	NA	NA	NA	NA	NA	NA	5.62	9.5	152	NA	NA	NA	Yes	No	Subsegmental	Proximal	Left	No	No	No	38	Distal	Bilateral	Yes	No	No	No	No	Yes	No	No	No
54	F	51	162.4	58.5	22.1811	No	Yes	Lung	Lung	No	No	No	No	No	No	No	No	IV	AD	29	Yes	No	Past	19.44	13.5	238	88.89	NA	NA	No	No	Segmental	NA	NA	NA	NA	NA	NA	Proximal	Bilateral	Yes	No	Yes	No	Yes	Yes	No	No	No
55	F	68	154	62.5	26.3535	No	Yes	Lymphoma	Hematologic	No	No	No	No	No	No	No	No	IV	Lymphoma	7	No	No	No	14.96	9.4	188	158.4	0.71	0.008	Yes	No	Central	Proximal	Right	NA	NA	NA	NA	Proximal	Bilateral	Yes	No	No	No	No	Yes	No	No	No
56	M	74	155	50.7	21.103	Idiopathic	No	NA	NA	No	No	No	No	No	No	No	No	NA	NA	NA	NA	NA	NA	14.96	11.1	264	7227	2.85	0.065	Yes	Yes	Central	No	NA	No	Yes	No	66	Distal	Bilateral	Yes	No	Yes	No	No	Yes	No	No	No
57	M	53	168	72.05	25.5279	No	Yes	Lung	Lung	No	No	No	No	No	No	No	No	III	Small cell	2	No	Yes	Past	NA	NA	NA	NA	NA	NA	No	No	Subsegmental	NA	NA	NA	NA	NA	NA	NA	NA	Yes	Yes	No	No	Yes	No	No	No	No
58	M	79	162	54.6	20.8048	No	Yes	Head/Neck	Other	No	No	No	No	No	No	No	No	IV	SCC	42	No	Yes	No	3.63	13.5	30	1626	9.68	0.115	No	No	Central	No	NA	NA	NA	NA	NA	NA	NA	Yes	No	Yes	Yes	Yes	Yes	No	No	No
59	F	50	157.4	49.4	19.9396	No	Yes	Lung	Lung	No	No	No	No	No	No	No	No	IV	AD	0	Unknown	No	No	NA	13.6	279	NA	NA	NA	No	No	Segmental	NA	NA	NA	NA	NA	NA	NA	NA	No	Yes	No	No	No	Yes	No	No	No
60	M	67	165	64	23.5078	No	Yes	Lung	Lung	No	No	No	No	No	No	No	No	III	Small cell	2	No	Yes	No	NA	10.3	171	NA	NA	NA	Yes	No	Segmental	NA	NA	NA	NA	NA	NA	NA	NA	No	Yes	No	No	Yes	Yes	No	No	No
61	M	49	170	61.5	21.2803	Idiopathic	No	NA	NA	No	No	No	No	No	No	No	No	NA	NA	NA	NA	NA	NA	0.87	14.2	265	NA	NA	NA	Yes	Yes	Lobar	Proximal	Left	No	No	No	27	Proximal	Left	Yes	No	No	No	No	Yes	No	No	No
62	M	74	160.4	61.15	23.7677	No	Yes	Lung	Lung	Yes	Yes	No	No	No	No	No	No	III	AD	1	Unknown	No	No	5.13	11.7	249	NA	NA	NA	No	No	Segmental	No	NA	NA	NA	NA	NA	NA	NA	Yes	No	Yes	No	Yes	Yes	No	No	No
63	F	82	143.2	55.6	27.1137	No	Yes	Lung	Lung	No	No	No	No	No	No	No	No	IV	AD	88	No	Yes	No	NA	12.1	232	NA	NA	NA	Yes	No	Lobar	NA	NA	NA	NA	NA	NA	NA	NA	No	Yes	No	No	No	No	No	No	No
64	M	52	169.7	64.8	22.5015	No	Yes	Colon	GI	No	No	No	No	No	No	No	No	IV	AD	4	No	Yes	No	NA	9.1	79	NA	NA	NA	No	No	Lobar	NA	NA	NA	NA	NA	NA	NA	NA	No	Yes	No	No	No	Yes	No	No	No
65	F	65	157.8	66.25	26.6055	No	Yes	Lung	Lung	No	No	No	No	No	No	No	No	IV	AD	43	No	Yes	No	NA	11.7	361	NA	NA	NA	Yes	No	Lobar	NA	NA	NA	NA	NA	NA	NA	NA	No	Yes	No	No	No	Yes	No	No	No
66	F	73	153	44.8	19.1379	No	No	NA	NA	No	No	No	Yes	No	No	No	No	NA	NA	NA	NA	NA	NA	NA	10.3	332	NA	NA	NA	No	No	Central	NA	NA	NA	NA	NA	NA	NA	NA	No	Yes	No	No	No	No	No	No	No
67	F	54	153	52.6	22.47	No	Yes	Gynecologic	Genitourinary	No	No	No	No	No	No	No	No	IV	AD	76	Yes	Yes	No	NA	12.7	203	NA	NA	NA	Yes	No	Lobar	No	NA	No	No	No	22	NA	NA	No	Yes	No	No	No	Yes	No	No	No
68	F	79	150	42.2	18.7556	No	No	NA	NA	Yes	No	Yes	Yes	No	No	No	No	NA	NA	NA	NA	NA	NA	NA	8.3	115	6765	0.97	0.069	No	No	Segmental	No	NA	NA	NA	NA	NA	NA	NA	Yes	No	Yes	No	No	No	No	No	No
69	M	70	166	NA	NA	No	Yes	Lung	Lung	No	No	No	No	No	No	No	No	II	Small cell	45	No	No	No	NA	14.9	157	NA	NA	NA	No	No	Central	NA	NA	NA	NA	NA	NA	NA	NA	No	Yes	No	No	Yes	No	No	No	No
70	F	63	153.8	59.3	25.0693	No	Yes	Gynecologic	Genitourinary	No	No	No	No	No	No	No	No	IV	AD	1	Unknown	No	No	13.19	11.9	265	NA	NA	NA	No	No	Segmental	NA	NA	No	No	No	30	NA	NA	No	Yes	No	No	No	Yes	No	No	No
71	F	68	150	49.7	22.0889	No	Yes	Lung	Lung	No	No	No	No	No	No	No	No	III	AD	14	Yes	Yes	No	NA	10.7	570	NA	NA	NA	No	No	Central	NA	NA	NA	NA	NA	NA	NA	NA	No	Yes	No	No	Yes	Yes	No	No	No
72	F	65	149.8	52.4	23.3511	No	Yes	Lung	Lung	No	No	No	No	No	No	No	No	IV	AD	16	Yes	Yes	No	NA	12.7	336	NA	NA	NA	Yes	No	Segmental	NA	NA	NA	NA	NA	NA	NA	NA	Yes	Yes	No	No	No	No	No	No	No
73	M	48	173.7	90	29.8293	No	Yes	Colon	GI	No	No	No	No	No	No	No	No	IV	AD	41	No	Yes	No	NA	13	143	NA	NA	NA	No	No	Lobar	NA	NA	NA	NA	NA	NA	Proximal	Right	No	Yes	No	No	No	Yes	No	No	No
74	F	62	153.5	69.85	29.6449	No	Yes	HCC	HBP	No	No	No	No	No	No	No	No	III	other	8	Yes	Yes	No	NA	11	139	NA	NA	NA	Yes	Yes	Central	NA	NA	NA	NA	NA	NA	NA	NA	No	Yes	No	No	No	No	No	No	No
75	F	56	151.8	56.3	24.4323	No	Yes	Lymphoma	Hematologic	No	No	No	No	No	No	No	No	I	Lymphoma	6	No	Yes	No	NA	11	306	NA	NA	NA	No	No	Segmental	NA	NA	NA	NA	NA	NA	NA	NA	No	Yes	No	No	No	Yes	No	No	No
76	M	64	170.3	73.6	25.3775	No	Yes	Lung	Lung	No	No	No	No	No	No	No	No	III	Small cell	8	No	Yes	No	26.59	13	145	2165	22.17	2.261	Yes	No	Central	Proximal	Left	NA	NA	NA	NA	Proximal	Bilateral	Yes	No	Yes	Yes	Yes	Yes	No	Yes	Yes
77	F	22	156	48.7	20.0115	No	No	NA	NA	No	No	No	No	No	No	No	Yes	NA	NA	NA	NA	NA	NA	46.14	11	39	206	0.18	0.009	Yes	Yes	Central	NA	NA	No	No	No	NA	NA	NA	Yes	No	No	No	No	Yes	No	No	No
78	F	79	156	46.9	19.2719	No	Yes	Biliary	HBP	Yes	Yes	No	No	No	No	No	No	III	AD	2	Unknown	Yes	Current	6.92	10.9	148	609.1	1.26	0.02	No	No	Lobar	Proximal	Left	No	No	No	25	Distal	Left	Yes	No	No	No	No	Yes	No	No	No
79	M	72	160.4	60.5	23.5151	No	Yes	Head/Neck	Other	No	No	No	No	No	No	No	No	IV	other	52	Yes	No	No	5.76	8.9	113	NA	NA	NA	Yes	No	Lobar	No	NA	NA	NA	NA	NA	Proximal	Left	Yes	No	No	No	Yes	Yes	No	No	No
80	F	65	151.1	70	30.6598	No	No	NA	NA	Yes	No	Yes	No	No	No	No	No	NA	NA	NA	NA	NA	NA	4.98	9.9	360	1213	7.95	0.008	No	No	Segmental	No	NA	NA	NA	NA	NA	NA	NA	Yes	No	Yes	No	No	Yes	No	No	No
81	M	33	177	87.8	28.0252	No	Yes	Lung	Lung	No	No	No	No	No	No	No	No	IV	AD	3	Yes	Yes	No	3.63	9.1	307	NA	NA	NA	No	No	Segmental	No	NA	No	No	No	32	No	NA	Yes	No	Yes	No	Yes	Yes	No	No	No
82	M	51	171.3	62	21.1289	No	Yes	HCC	HBP	No	No	No	No	No	No	No	No	IV	other	2	Yes	No	No	NA	11.9	82	NA	NA	NA	No	No	Lobar	NA	NA	No	No	No	32	No	NA	No	Yes	No	No	No	Yes	No	No	No
83	F	72	156	69.1	28.3941	Idiopathic	No	NA	NA	No	No	No	No	No	No	No	No	NA	NA	NA	NA	NA	NA	19.8	12.6	141	NA	NA	NA	Yes	No	Lobar	Proximal	Left	NA	NA	NA	NA	Proximal	Left	Yes	No	No	No	No	Yes	No	No	No
84	F	39	158.1	43.1	17.243	No	Yes	Breast	Other	Yes	Yes	No	No	No	No	No	No	IV	other	26	Yes	No	No	28.53	12.1	157	NA	2.04	0.236	No	No	Lobar	No	NA	NA	NA	NA	NA	NA	NA	Yes	No	Yes	Yes	Yes	Yes	No	No	No
85	F	69	149.5	48.1	21.521	No	Yes	Lung	Lung	No	No	No	No	No	No	No	No	IV	AD	87	Yes	No	No	22.12	11.2	156	217.8	1.08	0.021	No	No	Lobar	No	NA	No	No	Yes	78	NA	NA	Yes	No	Yes	Yes	Yes	Yes	No	No	No
86	M	73	158.5	62.5	24.8783	No	Yes	Lung	Lung	No	No	No	No	No	No	No	No	IV	AD	2	No	Yes	No	NA	10.3	177	NA	NA	NA	No	No	Central	NA	NA	NA	NA	NA	NA	NA	NA	No	Yes	No	No	No	Yes	No	No	No
87	M	50	175	82.85	27.0531	No	Yes	Lung	Lung	No	No	No	No	No	No	No	No	IV	AD	2	No	Yes	No	NA	12	215	NA	NA	NA	Yes	No	Segmental	NA	NA	NA	NA	NA	NA	NA	NA	No	Yes	No	No	No	Yes	No	No	No
88	F	60	156	64.5	26.5039	No	No	NA	NA	Yes	No	Yes	No	No	No	No	No	NA	NA	NA	NA	NA	NA	11.65	10.9	165	224	3.33	0.006	Yes	No	Subsegmental	No	NA	NA	NA	NA	NA	Distal	Left	Yes	No	Yes	No	No	Yes	No	No	No
89	M	87	166	67.5	24.4956	No	No	NA	NA	Yes	No	Yes	No	No	No	No	No	NA	NA	NA	NA	NA	NA	13.61	10.2	194	NA	6.34	0.033	No	No	Segmental	No	NA	NA	NA	NA	NA	NA	NA	Yes	No	Yes	No	Yes	Yes	No	No	No
90	M	61	170.4	63.4	21.8348	No	Yes	Lung	Lung	No	No	No	No	No	No	No	No	IV	Small cell	4	No	Yes	No	NA	10.7	220	NA	NA	NA	Yes	No	Lobar	NA	NA	NA	NA	NA	NA	NA	NA	Yes	Yes	No	No	Yes	Yes	No	No	No
91	M	59	170	57.9	20.0346	No	Yes	Lung	Lung	No	No	No	No	No	No	No	No	IV	AD	11	Yes	Yes	No	60	10.1	243	9356	2.66	0.601	No	No	Segmental	No	NA	NA	NA	NA	NA	NA	NA	Yes	No	Yes	Yes	Yes	Yes	No	No	No
92	M	69	155.4	51.7	21.4086	No	Yes	Esophagus	GI	No	No	No	No	No	No	No	No	IV	AD	25	Yes	Yes	No	3.5	12.4	348	188	1.08	0.013	No	No	Subsegmental	No	NA	No	No	No	NA	NA	NA	Yes	No	Yes	Yes	Yes	No	No	No	No
93	F	58	152	56.8	24.5845	No	Yes	Gynecologic	Genitourinary	No	No	No	No	No	No	No	No	II	SCC	27	No	Yes	No	NA	9.1	238	NA	NA	NA	No	No	Central	NA	NA	NA	NA	NA	NA	Distal	Right	No	Yes	Unknown	Unknown	Unknown	Yes	No	No	No
94	F	76	159	62.4	24.6826	No	Yes	Lung	Lung	Yes	Yes	No	No	No	No	No	No	IV	AD	3	Yes	No	No	NA	9.1	200	NA	NA	NA	No	No	Lobar	NA	NA	No	No	No	43	Distal	Bilateral	Yes	No	No	No	No	Yes	No	No	No
95	M	73	171	59	20.1771	No	No	NA	NA	No	No	No	No	Yes	No	No	No	NA	NA	NA	NA	NA	NA	NA	10.1	164	NA	4.12	0.009	No	No	Subsegmental	No	NA	NA	NA	NA	NA	NA	NA	No	Yes	No	No	No	No	No	No	No
96	M	35	175.5	54.6	17.7271	No	Yes	Colon	GI	No	No	No	No	No	No	No	No	IV	AD	36	No	Yes	No	NA	12.1	236	NA	NA	NA	Yes	No	Segmental	NA	NA	NA	NA	NA	NA	NA	NA	No	Yes	No	No	Yes	No	No	No	No
97	F	41	154	59	24.8777	No	No	NA	NA	Yes	No	Yes	Yes	No	No	No	No	NA	NA	NA	NA	NA	NA	60	10.8	197	157.3	2.64	0.006	No	No	Subsegmental	No	NA	NA	NA	NA	NA	No	NA	Yes	No	No	No	No	No	No	No	No
98	F	64	151.2	43.2	18.8964	No	Yes	Lung	Lung	No	No	No	No	No	No	No	No	IV	AD	3	No	Yes	No	NA	11.5	227	NA	NA	NA	No	No	Lobar	NA	NA	NA	NA	NA	NA	NA	NA	No	Yes	No	No	Yes	No	No	No	No
99	F	57	155	56.8	23.642	No	Yes	Lung	Lung	No	No	No	No	No	No	No	No	IV	AD	49	No	Yes	No	NA	12.1	365	NA	NA	NA	No	No	Lobar	NA	NA	NA	NA	NA	NA	NA	NA	No	Yes	No	No	No	No	No	No	No
100	F	66	151.6	53.4	23.235	No	Yes	Colon	GI	No	No	No	No	No	No	No	No	IV	AD	3	No	Yes	No	10.74	9.5	67	1506	1	0.006	Yes	No	Segmental	No	NA	NA	NA	NA	NA	Distal	Bilateral	Yes	No	Yes	Yes	Yes	Yes	No	No	No
101	F	93	NA	NA	NA	No	No	NA	NA	No	No	No	Yes	No	No	No	No	NA	NA	NA	NA	NA	NA	NA	10.7	198	NA	NA	NA	No	No	Segmental	NA	NA	NA	NA	NA	NA	NA	NA	No	Yes	No	No	No	No	No	No	No
102	M	52	159	60.7	24.0101	No	Yes	Esophagus	GI	No	No	No	No	No	No	No	No	IV	SCC	4	No	Yes	No	NA	10.4	118	NA	NA	NA	Yes	No	Segmental	NA	NA	NA	NA	NA	NA	NA	NA	No	Yes	No	No	No	Yes	No	No	No
103	M	72	166	82.5	29.939	No	Yes	Lung	Lung	No	No	No	No	No	No	No	No	IV	SCC	89	No	Yes	No	2.48	13.3	190	NA	NA	NA	Yes	No	Lobar	No	NA	NA	NA	NA	NA	NA	NA	No	Yes	No	No	No	Yes	No	No	No
104	F	60	159.6	53.2	20.8855	No	Yes	Lung	Lung	No	No	No	No	No	No	No	No	IV	AD	34	Yes	Yes	No	NA	12.8	218	NA	NA	NA	No	No	Segmental	NA	NA	NA	NA	NA	NA	NA	NA	No	Yes	No	No	No	No	No	No	No
105	F	73	149	52.9	23.8278	No	No	NA	NA	Yes	No	Yes	No	No	No	No	No	NA	NA	NA	NA	NA	NA	4.84	8.8	138	6125	4.2	0.376	Yes	Yes	Central	No	NA	Yes	Yes	Yes	40	Distal	Bilateral	Yes	No	Yes	No	Yes	Yes	No	No	No
106	M	69	165.4	60.6	22.1514	No	Yes	Lung	Lung	No	No	No	No	No	No	No	No	IV	AD	3	No	Yes	No	3.66	10.6	245	NA	NA	NA	Yes	No	Central	NA	NA	NA	NA	NA	NA	NA	NA	No	Yes	No	No	No	Yes	No	No	No
107	F	79	155	58.1	24.1831	Idiopathic	No	NA	NA	No	No	No	No	No	No	No	No	NA	NA	NA	NA	NA	NA	60	12.4	233	8518	4.37	0.343	Yes	No	Central	No	NA	Yes	Yes	Yes	69	No	NA	Yes	No	Yes	Yes	Yes	Yes	No	Yes	Yes
108	M	62	165.8	NA	NA	Idiopathic	No	NA	NA	No	No	No	No	No	No	No	No	NA	NA	NA	NA	NA	NA	1.31	12.9	165	NA	NA	NA	Yes	No	Lobar	Proximal	Left	NA	NA	NA	NA	Proximal	Left	Yes	No	No	No	No	Yes	No	No	No
109	M	75	153.7	43.9	18.583	No	No	NA	NA	No	No	No	Yes	No	No	No	Yes	NA	NA	NA	NA	NA	NA	6.25	9.1	124	8991	0.98	0.035	No	No	Segmental	No	NA	NA	NA	NA	NA	Proximal	Bilateral	Yes	No	Yes	No	Yes	Yes	No	No	No
110	F	87	150	57	25.3333	No	No	NA	NA	No	No	No	Yes	No	No	No	No	NA	NA	NA	NA	NA	NA	33.21	11.8	92	141.9	NA	NA	No	No	Central	Proximal	Left	No	No	No	23.8	Proximal	Left	Yes	No	No	No	No	Yes	No	No	No
111	F	54	156	49.6	20.3813	Thrombophilia	No	NA	NA	No	No	No	No	No	No	No	No	NA	NA	NA	NA	NA	NA	2.96	13.5	282	6375	6.94	0.104	Yes	No	Central	Proximal	Left	Yes	Yes	Yes	45	Distal	Left	Yes	No	Yes	No	No	Yes	No	No	No
112	F	64	153	66.2	28.2797	No	No	NA	NA	No	No	No	No	No	No	No	Yes	NA	NA	NA	NA	NA	NA	NA	14	163	NA	NA	NA	No	No	Central	No	NA	NA	NA	NA	NA	NA	NA	Yes	No	Yes	No	Yes	Yes	No	No	No
113	F	72	155.9	53.9	22.1767	No	No	NA	NA	Yes	No	Yes	Yes	No	No	No	No	NA	NA	NA	NA	NA	NA	5.98	10.1	228	NA	12.63	0.006	No	No	Lobar	No	NA	No	No	No	35	NA	NA	Yes	No	Yes	No	Yes	Yes	No	No	No
114	F	47	163.9	54.2	20.1763	No	Yes	Lung	Lung	Yes	Yes	No	No	No	No	No	No	IV	AD	9	Yes	No	No	60	11.4	63	NA	1.73	0.305	No	No	Segmental	No	NA	NA	NA	NA	NA	NA	NA	Yes	No	Yes	Yes	Yes	Yes	No	No	No
115	M	51	170	63.1	21.8339	No	No	NA	NA	No	No	No	Yes	No	No	No	No	NA	NA	NA	NA	NA	NA	2.77	10.7	353	NA	NA	NA	Yes	Yes	Central	NA	NA	No	No	No	27	No	NA	Yes	No	No	No	No	Yes	No	No	No
116	M	70	NA	76	NA	No	No	NA	NA	Yes	No	Yes	Yes	No	No	No	No	NA	NA	NA	NA	NA	NA	4.91	8.4	413	592.1	9.25	0.006	Yes	No	Segmental	Proximal	Bilateral	NA	NA	NA	NA	NA	NA	Yes	No	Yes	No	Yes	Yes	No	No	No
117	M	78	159.7	53.2	20.8594	Idiopathic	No	NA	NA	No	No	No	No	No	No	No	No	NA	NA	NA	NA	NA	NA	60	12.5	207	10204	8.11	0.089	Yes	No	Central	NA	NA	No	No	No	37	Distal	Bilateral	Yes	No	Yes	Yes	No	Yes	No	Yes	No
118	F	76	150	47	20.8889	No	No	NA	NA	No	No	No	No	No	No	No	Yes	NA	NA	NA	NA	NA	NA	22.12	11.4	252	3036	3.35	0.529	Yes	Yes	Segmental	No	NA	No	No	No	NA	NA	NA	Yes	No	Yes	No	Yes	Yes	No	No	No
119	M	62	164.7	67.55	24.9022	No	Yes	Lung	Lung	No	No	No	No	No	No	No	No	II	SCC	30	No	No	No	NA	15.5	223	NA	NA	NA	No	No	Lobar	NA	NA	NA	NA	NA	NA	Distal	Right	Yes	Yes	No	No	No	Yes	No	No	No
120	F	84	156	61	25.0657	Idiopathic	No	NA	NA	No	No	No	No	No	No	No	No	NA	NA	NA	NA	NA	NA	3.7	14.8	300	3067	1.58	0.052	Yes	No	Central	Proximal	Left	No	No	No	60.1	Distal	Left	Yes	No	Yes	No	No	Yes	No	No	No
121	F	62	151	66.3	29.0777	No	Yes	Lung	Lung	No	No	No	No	No	No	No	No	IV	AD	3	No	Yes	No	NA	12.2	294	NA	NA	NA	Yes	No	Lobar	NA	NA	NA	NA	NA	NA	NA	NA	No	Yes	No	No	No	Yes	No	No	No
122	F	71	149.9	54	24.032	No	Yes	Lung	Lung	No	No	No	No	No	No	No	No	IV	AD	60	Yes	No	No	NA	10.4	292	NA	NA	NA	No	No	Central	NA	NA	NA	NA	NA	NA	NA	NA	Yes	Yes	No	No	Yes	Yes	No	No	No
123	M	68	166	59	21.4109	No	Yes	Lung	Lung	No	No	No	No	No	No	No	No	IV	AD	2	Yes	Yes	No	NA	12.8	490	NA	NA	NA	No	No	Lobar	NA	NA	NA	NA	NA	NA	NA	NA	No	Yes	No	No	Yes	No	No	No	No
124	M	54	183	91.5	27.3224	No	No	NA	NA	Yes	No	Yes	No	No	No	No	No	NA	NA	NA	NA	NA	NA	17.08	12.6	182	46.78	1.43	0.015	Yes	No	Central	Proximal	Right	No	No	No	30.4	Proximal	Right	Yes	No	No	No	No	Yes	No	No	No
125	F	51	147.8	43.2	19.7758	No	Yes	Stomach	GI	No	No	No	No	No	No	No	No	IV	AD	2	No	Yes	No	NA	9.5	107	NA	NA	NA	No	No	Segmental	NA	NA	NA	NA	NA	NA	NA	NA	No	Yes	No	No	No	No	No	No	No
126	M	74	NA	NA	NA	No	Yes	Biliary	HBP	No	No	No	No	No	No	No	No	IV	AD	20	Yes	No	No	8.43	13.8	203	78.19	0.4	0.013	No	No	Subsegmental	NA	NA	NA	NA	NA	NA	NA	NA	Yes	No	No	No	No	No	No	No	No
127	F	75	152	57.8	25.0173	Idiopathic	No	NA	NA	No	No	No	No	No	No	No	No	NA	NA	NA	NA	NA	NA	8.43	13.6	192	2141	1.5	0.334	Yes	No	Central	Proximal	Left	Yes	Yes	Yes	62	Proximal	Left	Yes	No	No	No	Yes	Yes	No	No	No
128	M	59	186	56.9	16.447	No	Yes	Lymphoma	Hematologic	No	No	No	No	No	No	No	No	IV	Lymphoma	6	No	Yes	No	NA	10.9	270	NA	NA	NA	No	No	Segmental	NA	NA	NA	NA	NA	NA	NA	NA	No	Yes	Unknown	Unknown	Unknown	No	No	No	No
129	F	78	160	57.7	22.5391	No	Yes	Colon	GI	No	No	No	No	No	No	No	No	IV	AD	71	Yes	Yes	No	NA	9.9	207	NA	NA	NA	Yes	No	Subsegmental	No	NA	No	No	No	30	Distal	Right	No	Yes	No	No	No	Yes	No	No	No
130	M	82	168.1	57.8	20.4547	No	Yes	Stomach	GI	No	No	No	No	No	No	No	No	IV	AD	2	No	Yes	No	NA	12.4	111	NA	NA	NA	No	No	Lobar	NA	NA	NA	NA	NA	NA	NA	NA	Yes	Yes	No	No	No	Yes	No	No	No
131	M	44	180.2	73	22.4809	No	Yes	Lung	Lung	No	No	No	No	No	No	No	No	IV	AD	19	Yes	Yes	No	60	14.3	205	429.8	0.46	0.007	Yes	No	Central	Proximal	Left	No	No	No	26	Proximal	Bilateral	Yes	No	No	No	No	Yes	No	No	No
132	M	70	170	58.8	20.346	No	Yes	Lung	Lung	No	No	No	No	No	No	No	No	III	AD	94	No	Yes	No	NA	11.6	139	NA	NA	NA	Yes	No	Central	NA	NA	NA	NA	NA	NA	NA	NA	No	Yes	No	No	No	No	No	No	No
133	M	59	165.2	56.8	20.8127	No	Yes	HCC	HBP	No	No	No	No	No	No	No	No	IV	other	16	Yes	No	No	NA	16.4	152	NA	NA	NA	Yes	No	Lobar	NA	NA	No	No	No	NA	NA	NA	No	Yes	No	No	No	No	No	No	No
134	M	78	164.5	66.6	24.6117	No	Yes	Lung	Lung	No	No	No	No	No	No	No	No	III	AD	3	No	Yes	No	NA	11.5	316	NA	NA	NA	No	No	Segmental	NA	NA	NA	NA	NA	NA	NA	NA	No	Yes	No	No	No	Yes	No	No	No
135	M	61	170	54	18.6851	Idiopathic	No	NA	NA	No	No	No	No	No	No	No	No	NA	NA	NA	NA	NA	NA	3.33	9.3	251	NA	NA	NA	No	No	Subsegmental	Proximal	Bilateral	NA	NA	NA	NA	Proximal	Bilateral	Yes	No	No	No	No	Yes	No	No	No
136	M	40	172.6	66.1	22.1881	No	Yes	Lung	Lung	No	No	No	No	No	No	No	No	IV	AD	2	No	Yes	No	38.75	12.2	505	NA	NA	NA	No	No	Lobar	NA	NA	NA	NA	NA	NA	NA	NA	No	Yes	No	No	Yes	Yes	No	No	No
137	F	50	163	76.3	28.7177	No	Yes	CNS	Other	No	No	No	No	No	No	No	No	Unknown	other	9	Yes	No	No	3.27	11	92	NA	NA	NA	Yes	No	Lobar	Proximal	Bilateral	NA	NA	NA	NA	Proximal	Bilateral	Yes	No	Yes	No	No	Yes	No	No	No
138	M	32	178	88.5	27.9321	Idiopathic	No	NA	NA	No	No	No	No	No	No	No	No	NA	NA	NA	NA	NA	NA	14.8	15	220	NA	0.77	0.006	Yes	No	Central	NA	NA	No	Yes	No	NA	Proximal	Left	Yes	No	Yes	No	No	Yes	No	Yes	Yes
139	F	86	159.5	60.6	23.8205	No	No	NA	NA	No	No	No	Yes	No	No	No	No	NA	NA	NA	NA	NA	NA	2.64	11	165	16886	2.7	0.145	Yes	No	Lobar	No	NA	NA	NA	NA	NA	NA	NA	Yes	No	Yes	No	Yes	Yes	No	No	No
140	M	69	175	72	23.5102	Idiopathic	No	NA	NA	No	No	No	No	No	No	No	No	NA	NA	NA	NA	NA	NA	12.52	15.5	244	1879	2.95	0.044	No	No	Central	Proximal	Bilateral	Yes	No	Yes	59	NA	NA	Yes	No	Yes	No	Yes	Yes	No	No	No
141	F	80	150	53.6	23.8222	Idiopathic	No	NA	NA	No	No	No	No	No	No	No	No	NA	NA	NA	NA	NA	NA	17.78	12.3	150	6727	0.83	0.039	Yes	Yes	Central	NA	NA	Yes	Yes	No	34	Distal	Right	Yes	No	Yes	No	No	Yes	No	No	No
142	M	63	164.4	66.58	24.6343	No	Yes	Stomach	GI	No	No	No	No	No	No	No	No	IV	AD	17	Yes	Yes	No	21.14	10.6	65	151	1.88	0.006	No	No	Segmental	No	NA	NA	NA	NA	NA	NA	NA	Yes	No	No	No	Yes	Yes	No	No	No
143	M	79	178	72.8	22.9769	No	No	NA	NA	No	No	No	No	No	No	No	Yes	NA	NA	NA	NA	NA	NA	NA	10.8	228	NA	NA	NA	No	No	Central	NA	NA	NA	NA	NA	NA	NA	NA	Yes	No	No	No	Yes	Yes	No	No	No
144	M	75	158.2	49	19.5787	No	Yes	Lung	Lung	No	No	No	No	No	No	No	No	IV	AD	0	Unknown	No	No	43.1	12.6	255	478.6	NA	NA	No	No	Segmental	No	NA	NA	NA	NA	NA	Distal	Bilateral	Yes	No	Yes	No	No	Yes	No	No	No
145	F	64	156	44.7	18.3679	No	Yes	Lymphoma	Hematologic	Yes	Yes	No	No	No	No	No	No	IV	Lymphoma	2	Unknown	No	No	NA	12.9	266	NA	NA	NA	Yes	No	Segmental	NA	NA	No	No	No	NA	NA	NA	No	Yes	No	No	No	No	No	No	No
146	F	43	158	49.4	19.7885	No	No	NA	NA	Yes	No	Yes	No	No	No	No	No	NA	NA	NA	NA	NA	NA	4.55	9.3	236	3856	1.48	0.011	Yes	No	Lobar	Proximal	Right	NA	NA	NA	NA	No	NA	Yes	No	Yes	Yes	Yes	Yes	No	No	No
147	M	75	177.6	81.1	25.7119	No	Yes	Stomach	GI	Yes	Yes	No	No	No	No	No	No	III	AD	3	Unknown	No	No	4.51	8.8	215	149.1	0.66	0.007	Yes	No	Segmental	No	NA	NA	NA	NA	NA	Distal	Right	Yes	No	Yes	No	No	Yes	No	No	No
148	F	71	148	46.5	21.229	No	Yes	Esophagus	GI	No	No	No	No	No	No	No	No	III	SCC	15	No	Yes	No	3.39	12.9	194	364.8	3.84	0.009	No	No	Segmental	No	NA	NA	NA	NA	NA	NA	NA	Yes	No	No	No	No	No	No	No	No
149	M	66	170	50.7	17.5433	No	No	NA	NA	No	No	No	No	No	No	No	No	NA	NA	NA	NA	NA	NA	2.23	13.1	408	223.5	0.52	0.007	No	No	Lobar	No	NA	NA	NA	NA	NA	NA	NA	Yes	No	Yes	No	Yes	No	No	No	No
150	M	54	157.8	63.75	25.6015	No	Yes	Stomach	GI	No	No	No	No	No	No	No	No	IV	AD	6	Yes	Yes	No	10.01	9.1	405	NA	NA	NA	Yes	No	Central	No	NA	NA	NA	NA	NA	NA	NA	No	Yes	No	No	No	Yes	No	No	No
151	M	67	166	65	23.5883	No	Yes	Lung	Lung	No	No	No	No	No	No	No	No	IV	Small cell	4	Yes	Yes	No	NA	9.5	200	NA	NA	NA	No	No	Segmental	NA	NA	NA	NA	NA	NA	NA	NA	Yes	Yes	No	No	No	Yes	No	No	No
152	M	65	172.5	71	23.8605	No	Yes	Other	Other	Yes	Yes	No	No	No	No	No	No	III	SCC	0	Unknown	No	No	5.65	12.2	217	1027	6.65	0.589	Yes	No	Lobar	No	NA	NA	NA	NA	NA	No	NA	Yes	No	Yes	No	Yes	Yes	No	No	No
153	F	70	152	58	25.1039	No	No	NA	NA	No	No	No	No	No	No	No	No	NA	NA	NA	NA	NA	NA	NA	13.3	171	NA	NA	NA	No	No	Lobar	No	NA	NA	NA	NA	NA	NA	NA	Yes	No	No	No	No	Yes	No	No	No
154	M	68	NA	NA	NA	Idiopathic	No	NA	NA	No	No	No	No	No	No	No	No	NA	NA	NA	NA	NA	NA	NA	NA	NA	NA	NA	NA	No	No	Segmental	NA	NA	NA	NA	NA	NA	NA	NA	Yes	No	Unknown	Unknown	Unknown	No	No	No	No
155	M	58	178	85.3	26.9221	No	Yes	Lung	Lung	No	No	No	No	No	No	No	No	III	AD	34	No	Yes	No	16.82	11.6	228	NA	NA	NA	Yes	No	Central	NA	NA	NA	NA	NA	NA	Distal	Bilateral	Yes	Yes	No	No	No	Yes	No	No	No
156	F	66	155	64.1	26.6805	Idiopathic	No	NA	NA	No	No	No	No	No	No	No	No	NA	NA	NA	NA	NA	NA	2.41	13.8	266	53.51	2.85	0.009	Yes	No	Lobar	No	NA	No	No	No	NA	Distal	Right	Yes	No	No	No	No	Yes	No	No	No
157	F	78	140.7	53.4	26.9745	Idiopathic	No	NA	NA	No	No	No	No	No	No	No	No	NA	NA	NA	NA	NA	NA	4.08	13.7	224	664.1	3.92	0.246	Yes	No	Central	No	NA	Yes	Yes	No	37	Proximal	Bilateral	Yes	No	No	No	No	Yes	No	No	No
158	M	56	173	72.1	24.0903	No	No	NA	NA	Yes	No	Yes	No	No	No	No	No	NA	NA	NA	NA	NA	NA	2.48	16	361	17.41	1.33	0.007	No	No	Lobar	NA	NA	NA	NA	NA	NA	No	NA	Yes	No	No	No	No	Yes	No	No	No
159	F	51	157.2	74.7	30.2284	No	Yes	Stomach	GI	Yes	Yes	No	No	No	No	No	No	II	AD	2	Unknown	No	No	6.06	8	311	NA	0.69	0.006	Yes	No	Lobar	No	NA	No	No	No	32	Distal	Left	Yes	No	Yes	No	No	Yes	No	No	No
160	F	62	148	45	20.5442	No	Yes	Lymphoma	Hematologic	No	No	No	No	No	No	No	No	I	Lymphoma	0	Unknown	No	No	NA	14	300	NA	NA	NA	No	No	Lobar	NA	NA	No	No	No	NA	NA	NA	No	Yes	No	No	No	Yes	No	No	No
161	M	57	169.6	75.4	26.2132	No	Yes	Lung	Lung	No	No	No	No	No	No	No	No	III	SCC	31	Yes	No	No	NA	15.1	157	NA	NA	NA	No	No	Subsegmental	NA	NA	NA	NA	NA	NA	NA	NA	Yes	Yes	No	No	No	No	No	No	No
162	M	63	171	74.2	25.3753	No	No	NA	NA	No	No	No	No	No	No	No	No	NA	NA	NA	NA	NA	NA	0.18	NA	NA	NA	NA	NA	No	No	Segmental	NA	NA	NA	NA	NA	NA	NA	NA	No	Yes	No	No	No	No	No	No	No
163	M	58	169	70.5	24.684	No	Yes	Lung	Lung	No	No	No	No	No	No	No	No	IV	AD	5	No	Yes	No	NA	9.9	163	327.2	0.18	0.006	Yes	No	Central	NA	NA	No	No	No	29	NA	NA	Yes	Yes	No	No	Yes	Yes	No	No	No
164	M	74	156	56.2	23.0934	No	Yes	Colon	GI	Yes	Yes	No	No	No	No	No	No	IV	AD	1	Unknown	No	No	5.96	7.9	242	243.4	0.57	0.009	No	No	Segmental	No	NA	NA	NA	NA	NA	NA	NA	Yes	No	Yes	No	No	No	No	No	No
165	F	62	170	84.3	29.1696	No	No	NA	NA	No	No	No	Yes	No	No	No	No	NA	NA	NA	NA	NA	NA	NA	13.3	114	4317	5.36	0.064	Yes	No	Central	No	NA	Yes	Yes	No	63	Proximal	Bilateral	No	No	No	Yes	Yes	Yes	No	No	No
166	F	50	150	60.9	27.0667	No	Yes	Lymphoma	Hematologic	No	No	No	No	No	No	No	No	IV	Lymphoma	71	No	Yes	No	2.06	8.7	41	NA	0.19	0.086	Yes	No	Segmental	No	NA	NA	NA	NA	NA	NA	NA	Yes	No	Yes	No	Yes	No	No	No	No
167	M	50	161	76.9	29.6671	No	Yes	Lung	Lung	No	No	No	No	No	No	No	No	IV	AD	2	Yes	Yes	No	NA	12.8	528	NA	NA	NA	No	No	Segmental	NA	NA	NA	NA	NA	NA	NA	NA	Yes	Yes	No	No	Yes	Yes	No	No	No
168	F	71	157	61	24.7475	No	Yes	Lung	Lung	No	No	No	No	No	No	No	No	III	AD	84	No	Yes	No	NA	11.5	342	NA	NA	NA	No	No	Segmental	NA	NA	NA	NA	NA	NA	NA	NA	No	Yes	No	No	No	No	No	No	No
169	F	62	152.5	48.7	20.9406	No	Yes	Lung	Lung	No	No	No	No	No	No	No	No	IV	other	21	No	Yes	No	NA	11.7	204	NA	NA	NA	Yes	Yes	Central	NA	NA	No	Yes	No	41	Proximal	Bilateral	Yes	No	Yes	No	Yes	Yes	No	No	No
170	M	54	175	84.7	27.6571	No	No	NA	NA	No	No	No	No	No	No	No	Yes	NA	NA	NA	NA	NA	NA	1.62	15.6	205	1793	20.5	0.254	Yes	No	Lobar	No	NA	NA	NA	NA	NA	No	NA	Yes	No	Yes	No	Yes	Yes	No	No	No
171	M	33	173.3	68.8	22.9082	No	Yes	HCC	HBP	No	No	No	No	No	No	No	No	IV	other	0	Unknown	No	No	1.85	14.3	116	NA	NA	NA	Yes	Yes	Lobar	NA	NA	NA	NA	NA	NA	No	NA	No	Yes	No	No	No	Yes	No	No	No
172	F	51	158.7	74.3	29.5009	No	Yes	Lung	Lung	No	No	No	No	No	No	No	No	IV	AD	1	No	Yes	No	NA	11.7	276	NA	NA	NA	Yes	No	Lobar	NA	NA	NA	NA	NA	NA	NA	NA	No	Yes	No	No	No	Yes	No	No	No
173	M	62	164.6	67.3	24.8402	No	Yes	Lung	Lung	Yes	Yes	No	No	No	No	No	No	II	Small cell	2	No	Yes	Current	13.95	8.3	27	NA	NA	NA	No	No	Lobar	NA	NA	NA	NA	NA	NA	NA	NA	Yes	No	No	No	Yes	No	No	No	No
174	F	67	163	72	27.0993	No	No	NA	NA	No	No	No	Yes	No	No	No	Yes	NA	NA	NA	NA	NA	NA	19.72	9.4	227	740	NA	NA	Yes	No	Segmental	No	NA	NA	NA	NA	NA	NA	NA	Yes	No	Yes	No	Yes	Yes	No	No	No
175	F	71	143.5	48.8	23.6982	Idiopathic	No	NA	NA	No	No	No	No	No	No	No	No	NA	NA	NA	NA	NA	NA	NA	NA	NA	NA	NA	NA	No	No	Segmental	No	NA	NA	NA	NA	NA	NA	NA	Yes	Yes	No	No	No	Yes	No	No	No
176	F	84	144	51.5	24.836	No	Yes	Biliary	HBP	No	No	No	No	No	No	No	No	IV	AD	0	Unknown	No	No	2.41	13.5	255	1328	2.29	0.014	Yes	No	Lobar	NA	NA	No	Yes	Yes	64.6	Distal	Left	Yes	No	No	No	No	Yes	No	No	No
177	M	80	NA	NA	NA	Idiopathic	No	NA	NA	No	No	No	No	No	No	No	No	NA	NA	NA	NA	NA	NA	NA	NA	NA	NA	NA	NA	Yes	No	Central	NA	NA	NA	NA	NA	NA	NA	NA	Yes	No	No	No	Yes	No	No	No	No
178	F	51	162	53.9	20.538	No	Yes	Breast	Other	No	No	No	No	No	No	No	No	IV	other	11	Yes	Yes	Past	NA	10.9	115	NA	NA	NA	Yes	No	Central	NA	NA	NA	NA	NA	NA	NA	NA	No	Yes	No	No	No	Yes	No	No	No
179	F	74	151	48.3	21.1833	No	Yes	Gynecologic	Genitourinary	No	No	No	No	No	No	No	No	III	AD	2	No	Yes	No	6.16	14.1	213	NA	16.23	0.118	Yes	No	Central	NA	NA	NA	NA	NA	NA	NA	NA	Yes	No	Yes	No	No	Yes	No	No	No
180	F	64	156	64.5	26.5039	No	Yes	Esophagus	GI	No	No	No	No	No	No	No	No	II	SCC	1	No	Yes	No	NA	10.2	235	NA	NA	NA	No	No	Lobar	NA	NA	NA	NA	NA	NA	NA	NA	No	Yes	No	No	No	Yes	No	No	No
181	M	64	165.6	NA	NA	No	No	NA	NA	No	No	No	Yes	No	No	No	No	NA	NA	NA	NA	NA	NA	5.55	14.3	165	73.36	NA	NA	Yes	No	Lobar	NA	NA	No	No	No	36	NA	NA	Yes	No	No	No	No	Yes	No	No	No
182	M	52	157	57	23.1247	No	No	NA	NA	Yes	No	Yes	No	No	No	No	No	NA	NA	NA	NA	NA	NA	60	10.1	143	33.08	107.49	22.365	Yes	No	Central	No	NA	No	No	No	NA	No	NA	Yes	No	Yes	Yes	Yes	Yes	Yes	No	No
183	M	78	159	58	22.9421	Idiopathic	No	NA	NA	No	No	No	No	No	No	No	No	NA	NA	NA	NA	NA	NA	1.11	13.4	175	1789	1.89	0.055	No	No	Lobar	No	NA	NA	NA	NA	NA	No	NA	Yes	No	Yes	No	No	Yes	No	No	No
184	M	59	163	NA	NA	No	Yes	HCC	HBP	No	No	No	No	No	No	No	No	IV	other	102	No	Yes	No	NA	NA	NA	NA	NA	NA	No	No	Segmental	NA	NA	NA	NA	NA	NA	NA	NA	Yes	Yes	No	No	No	No	No	No	No
185	M	46	168.7	NA	NA	Idiopathic	No	NA	NA	No	No	No	No	No	No	No	No	NA	NA	NA	NA	NA	NA	NA	NA	NA	NA	NA	NA	Yes	No	Segmental	Proximal	Left	NA	NA	NA	NA	Proximal	Left	Yes	No	No	No	No	Yes	No	No	No
186	F	56	158	52.6	21.0703	No	Yes	Gynecologic	Genitourinary	No	No	No	No	No	No	No	No	IV	other	7	Yes	Yes	No	NA	9.7	189	NA	NA	NA	No	No	Lobar	NA	NA	NA	NA	NA	NA	NA	NA	No	Yes	No	No	No	No	No	No	No
187	F	78	150	58.1	25.8222	No	No	NA	NA	No	No	No	Yes	No	No	No	No	NA	NA	NA	NA	NA	NA	30.03	12	208	291.5	2.33	0.165	Yes	No	Central	No	NA	Yes	Yes	Yes	49.6	Proximal	Right	Yes	No	Yes	Yes	Yes	Yes	No	Yes	Yes
188	M	69	169.3	62.45	21.7881	No	Yes	Lung	Lung	No	No	No	No	No	No	No	No	III	SCC	4	No	No	Past	NA	8.7	361	NA	NA	NA	No	No	Lobar	NA	NA	NA	NA	NA	NA	NA	NA	No	Yes	No	No	Yes	No	No	No	No
189	F	60	157	81.7	33.1454	No	Yes	Biliary	HBP	No	No	No	No	No	No	No	No	IV	AD	10	Yes	Yes	No	NA	10.4	199	NA	NA	NA	Yes	No	Central	NA	NA	No	No	No	30	NA	NA	No	Yes	No	No	No	No	No	No	No
190	M	59	175	74	24.1633	No	Yes	Lung	Lung	No	No	No	No	No	No	No	No	III	AD	7	No	No	No	23.76	13.4	157	88.24	1.55	0.124	Yes	No	Central	Proximal	Left	NA	NA	NA	NA	Distal	Left	Yes	No	Yes	No	Yes	Yes	No	No	No
191	F	56	152	43.9	19.001	No	Yes	Lung	Lung	No	No	No	No	No	No	No	No	IV	AD	21	Yes	No	Past	NA	12	352	NA	NA	NA	No	No	Central	NA	NA	NA	NA	NA	NA	NA	NA	No	Yes	No	No	Yes	No	No	No	No
192	M	26	167	54.6	19.5776	No	Yes	Sarcoma	Other	Yes	Yes	No	No	No	No	No	No	IV	other	31	Yes	No	No	NA	12	225	NA	0.18	0.006	Yes	No	Lobar	NA	NA	No	No	No	NA	No	NA	Yes	No	No	No	Yes	Yes	No	No	No
193	M	63	168.9	66.3	23.241	No	Yes	Lung	Lung	No	No	No	No	No	No	No	No	IV	Small cell	27	Yes	Yes	No	NA	11.3	175	NA	NA	NA	No	No	Lobar	NA	NA	NA	NA	NA	NA	NA	NA	No	Yes	No	No	Yes	No	No	No	No
194	M	87	167	61.4	22.0158	No	Yes	Hematologic	Hematologic	Yes	No	Yes	No	No	No	No	No	III	other	1	Unknown	Yes	No	18.67	10.8	85	2497	3.32	0.028	No	No	Lobar	NA	NA	NA	NA	NA	NA	NA	NA	Yes	No	Yes	No	Yes	No	No	No	No
195	M	78	158	70.3	28.1606	No	No	NA	NA	No	No	No	Yes	No	No	No	No	NA	NA	NA	NA	NA	NA	NA	11.5	361	NA	1.46	0.063	No	No	Lobar	NA	NA	No	No	No	33	Distal	Bilateral	Yes	No	Yes	No	Yes	Yes	No	No	No
196	M	62	172	78.8	26.636	No	Yes	Esophagus	GI	No	No	No	No	No	No	No	No	IV	AD	4	No	Yes	No	NA	9.6	97	NA	NA	NA	No	No	Lobar	NA	NA	NA	NA	NA	NA	NA	NA	No	Yes	No	No	Yes	No	No	No	No
197	M	78	174.9	78.9	25.7927	No	Yes	Biliary	HBP	No	No	No	No	No	No	No	No	IV	AD	17	Yes	No	No	12.62	9.5	223	483	0.76	0.006	Yes	No	Segmental	No	NA	NA	NA	NA	NA	Distal	Right	Yes	No	No	No	Yes	Yes	No	No	No
198	M	66	173.3	80	26.6375	Idiopathic	No	NA	NA	No	No	No	No	No	No	No	No	NA	NA	NA	NA	NA	NA	NA	15.2	145	NA	NA	NA	Yes	No	Lobar	NA	NA	No	No	No	NA	Proximal	Bilateral	Yes	No	No	No	No	Yes	No	No	No
199	M	77	165	65.2	23.9486	No	Yes	Lung	Lung	No	No	No	No	No	No	No	No	IV	AD	22	Yes	Yes	No	NA	10.4	265	NA	NA	NA	No	No	Lobar	NA	NA	NA	NA	NA	NA	NA	NA	Yes	No	No	No	No	No	No	No	No
200	F	80	153	51	21.7865	No	No	NA	NA	No	No	No	Yes	No	No	No	No	NA	NA	NA	NA	NA	NA	60	13	146	401.9	3.36	0.817	Yes	No	Central	Proximal	Right	Yes	Yes	Yes	51	Proximal	Bilateral	Yes	No	Yes	No	No	Yes	No	No	No
201	M	80	159.6	49.05	19.2563	Idiopathic	No	NA	NA	No	No	No	No	No	No	No	No	NA	NA	NA	NA	NA	NA	NA	12.2	195	NA	NA	NA	No	No	Central	No	NA	No	No	No	29	NA	NA	Yes	No	No	No	No	Yes	No	No	No
202	F	76	153	51.9	22.171	No	Yes	Colon	GI	No	No	No	No	No	No	No	No	II	AD	0	Unknown	No	No	NA	8	373	NA	0.72	0.007	No	No	Segmental	NA	NA	No	No	No	NA	NA	NA	No	Yes	No	No	No	No	No	No	No
203	F	63	161.5	60.5	23.1959	No	Yes	Lung	Lung	No	No	No	No	No	No	No	No	IV	AD	2	No	Yes	No	2.83	11	136	337.2	2.43	0.523	Yes	No	Lobar	NA	NA	NA	NA	NA	NA	NA	NA	Yes	No	Yes	No	Yes	Yes	No	No	No
204	F	63	153.4	57.7	24.5203	No	Yes	Lung	Lung	No	No	No	No	No	No	No	No	IV	AD	104	No	Yes	No	5.65	9	424	NA	0.27	0.054	Yes	No	Central	No	NA	NA	NA	NA	NA	NA	NA	Yes	No	No	No	Yes	Yes	No	No	No
205	M	72	173.8	71	23.5049	No	Yes	Kidney	Genitourinary	No	No	No	No	No	No	No	No	IV	other	26	Yes	Yes	No	30.6	10.2	151	358.4	0.26	0.006	No	No	Lobar	NA	NA	NA	NA	NA	NA	NA	NA	Yes	No	No	No	No	Yes	No	No	No
206	F	53	164	63	23.4236	No	No	NA	NA	No	No	No	Yes	No	No	No	No	NA	NA	NA	NA	NA	NA	NA	13.2	190	NA	NA	NA	Yes	No	Segmental	No	NA	NA	NA	NA	NA	Distal	Left	Yes	No	No	No	No	Yes	No	No	No
207	M	58	170	49	16.955	No	Yes	Lung	Lung	No	No	No	No	No	No	No	No	IV	AD	28	Yes	No	No	26.05	11.8	238	208.6	NA	NA	No	Yes	Segmental	No	NA	NA	NA	NA	NA	NA	NA	Yes	No	Yes	No	Yes	Yes	No	No	No
208	M	21	187	93.4	26.7094	No	Yes	Lymphoma	Hematologic	No	No	No	No	No	No	No	No	IV	Lymphoma	2	No	No	Current	11.35	7.8	134	26.91	0.39	0.006	Yes	Yes	Central	Proximal	Bilateral	NA	NA	NA	NA	Proximal	Bilateral	No	No	Yes	No	Yes	Yes	No	No	No
209	M	71	170	70	24.2215	No	No	NA	NA	No	No	No	Yes	No	No	No	Yes	NA	NA	NA	NA	NA	NA	13.12	7.6	58	13785	2.03	0.075	Yes	No	Segmental	No	NA	NA	NA	NA	NA	No	NA	Yes	No	Yes	No	No	No	No	No	No
210	F	62	151	59.7	26.1831	No	Yes	Breast	Other	No	No	No	No	No	No	No	No	I	other	4	No	Yes	No	0.86	10.6	389	NA	NA	NA	No	No	Central	NA	NA	No	No	No	32.2	No	NA	No	Yes	No	No	No	Yes	No	No	No
211	F	75	145	49.1	23.3532	No	Yes	Colon	GI	Yes	Yes	No	No	No	No	No	No	IV	AD	4	No	No	No	4.51	8.7	134	NA	1.23	0.037	No	Yes	Segmental	No	NA	NA	NA	NA	NA	Distal	Left	Yes	No	Yes	No	No	Yes	No	No	No
212	F	72	152	53.3	23.0696	No	No	NA	NA	No	No	No	No	No	No	No	Yes	NA	NA	NA	NA	NA	NA	0.94	14.7	198	9304	3.49	0.316	Yes	No	Segmental	No	NA	No	Yes	No	60	NA	NA	Yes	No	Yes	No	No	Yes	No	No	No
213	M	65	174.1	75	24.7436	No	Yes	Lung	Lung	No	No	No	No	No	No	No	No	III	SCC	5	No	Yes	No	NA	11.1	212	NA	NA	NA	Yes	No	Lobar	NA	NA	NA	NA	NA	NA	NA	NA	Yes	Yes	No	No	Yes	Yes	No	No	No
214	M	71	175.3	76.9	25.0243	No	Yes	Lung	Lung	No	No	No	No	No	No	No	No	IV	Small cell	3	No	Yes	No	NA	10.9	180	NA	NA	NA	Yes	Yes	Lobar	NA	NA	NA	NA	NA	NA	NA	NA	Yes	Yes	No	No	No	Yes	No	No	No
215	M	73	170.1	70.5	24.3658	No	Yes	Lymphoma	Hematologic	No	No	No	No	No	No	No	No	IV	Lymphoma	7	No	Yes	No	NA	10.1	161	NA	NA	NA	No	No	Subsegmental	NA	NA	NA	NA	NA	NA	NA	NA	No	Yes	No	No	Yes	No	No	No	No
216	M	65	162	57.1	21.7574	No	Yes	HCC	HBP	No	No	No	No	No	No	No	No	IV	other	43	Yes	Yes	No	NA	12.3	81	NA	NA	NA	No	No	Segmental	NA	NA	NA	NA	NA	NA	NA	NA	No	Yes	No	No	No	Yes	No	No	No
217	M	52	175.4	NA	NA	No	Yes	Lung	Lung	No	No	No	No	No	No	No	No	IV	other	64	Yes	No	No	2.6	8.9	403	798.1	0.87	0.01	No	No	Segmental	NA	NA	No	No	No	NA	No	NA	Yes	No	Yes	No	Yes	Yes	No	No	No
218	M	75	169	69	24.1588	No	Yes	Lymphoma	Hematologic	No	No	No	No	No	No	No	No	IV	Lymphoma	1	Unknown	Yes	No	4.51	8	210	1951	2.66	0.015	Yes	No	Subsegmental	No	NA	NA	NA	NA	NA	NA	NA	Yes	No	Yes	No	Yes	No	No	No	No
219	M	41	170.4	61.5	21.1805	No	Yes	Lung	Lung	No	No	No	No	No	No	No	No	IV	AD	0	Unknown	No	No	60	7.7	154	124.4	0.18	0.006	Yes	No	Lobar	NA	NA	No	No	No	NA	Proximal	Bilateral	No	Yes	No	No	No	Yes	No	No	No
220	M	79	155.2	52.8	21.9205	No	No	NA	NA	No	No	No	Yes	No	No	No	No	NA	NA	NA	NA	NA	NA	46.91	8.9	140	12564	187.45	1.735	Yes	No	Segmental	No	NA	No	Yes	Yes	40	NA	NA	Yes	No	Yes	Yes	Yes	No	No	No	No
221	M	54	NA	NA	NA	No	Yes	Other	Other	No	No	No	No	No	No	No	No	I	other	0	No	No	No	60	10.1	141	930	1.92	0.036	Yes	No	Segmental	No	NA	NA	NA	NA	NA	Distal	Bilateral	Yes	No	Yes	No	Yes	Yes	No	No	No
222	M	66	166.1	53.8	19.5004	No	Yes	Lung	Lung	Yes	Yes	No	No	No	No	No	No	II	SCC	3	No	No	No	NA	NA	NA	NA	NA	NA	No	Yes	Segmental	NA	NA	NA	NA	NA	NA	NA	NA	No	Yes	No	No	Yes	No	No	No	No
223	F	37	NA	NA	NA	No	No	NA	NA	No	No	No	No	No	Yes	No	No	NA	NA	NA	NA	NA	NA	60	13	123	3625	17.18	2.116	Yes	No	Central	No	NA	Yes	Yes	Yes	60	Proximal	Bilateral	Yes	No	Yes	Yes	Yes	Yes	Yes	No	No
224	M	88	167	66.5	23.8445	No	No	NA	NA	No	No	No	Yes	No	No	No	No	NA	NA	NA	NA	NA	NA	1.63	12.6	190	NA	NA	NA	No	No	Subsegmental	NA	NA	No	No	No	34	Distal	Right	No	Yes	No	No	No	No	No	No	No
225	F	47	155.6	62.1	25.6491	No	Yes	Gynecologic	Genitourinary	Yes	Yes	No	No	No	No	No	No	IV	AD	0	Unknown	No	No	NA	11.3	550	NA	NA	NA	Yes	No	Segmental	NA	NA	NA	NA	NA	NA	No	NA	No	Yes	No	No	Yes	Yes	No	No	No
226	F	73	155.7	45.4	18.7274	No	Yes	Lymphoma	Hematologic	No	No	No	No	No	No	No	No	IV	Lymphoma	1	Unknown	Yes	No	NA	11.2	119	NA	0.4	0.006	No	No	Segmental	No	NA	NA	NA	NA	NA	NA	NA	Yes	No	Yes	No	Yes	Yes	No	No	No
227	M	36	169	80.65	28.2378	No	Yes	Sarcoma	Other	No	No	No	No	No	No	No	No	IV	other	0	Unknown	No	No	NA	15.7	238	NA	NA	NA	No	No	Lobar	NA	NA	No	No	No	21	Proximal	Right	No	Yes	No	No	No	No	No	No	No
228	F	30	159.2	49.6	19.5702	No	Yes	CNS	Other	Yes	Yes	No	No	No	No	No	No	Unknown	other	2	Unknown	No	No	1.96	12.5	248	NA	0.18	0.006	Yes	No	Lobar	Proximal	Left	No	No	No	NA	Proximal	Left	Yes	No	No	No	No	Yes	No	No	No
229	M	51	171.9	74.8	25.3134	No	Yes	Lung	Lung	No	No	No	No	No	No	No	No	II	AD	4	No	Yes	No	NA	NA	NA	NA	NA	NA	No	No	Lobar	NA	NA	NA	NA	NA	NA	NA	NA	No	Yes	No	No	No	No	No	No	No
230	M	41	181	85.6	26.1286	No	No	NA	NA	Yes	No	Yes	No	No	No	No	No	NA	NA	NA	NA	NA	NA	60	14.6	267	102.9	1.78	0.013	Yes	Yes	Central	No	NA	No	No	No	NA	Distal	Right	Yes	No	No	No	No	Yes	No	Yes	Yes
231	F	81	146.5	52	24.2286	No	No	NA	NA	No	No	No	Yes	No	No	No	No	NA	NA	NA	NA	NA	NA	2.29	11	167	4016	0.7	0.071	Yes	No	Lobar	No	NA	No	No	No	NA	Distal	Bilateral	Yes	No	Yes	No	Yes	Yes	No	No	No
232	F	77	146.5	54.1	25.207	No	Yes	Colon	GI	Yes	Yes	No	No	No	No	No	No	III	AD	0	Unknown	No	No	12.28	8.6	377	763	3.89	0.006	No	No	Segmental	No	NA	NA	NA	NA	NA	Distal	Bilateral	Yes	No	Yes	No	No	Yes	No	No	No
233	M	53	168	74	26.2188	No	Yes	Lung	Lung	Yes	Yes	No	No	No	No	No	No	III	AD	5	No	No	No	3.8	12.7	244	NA	NA	NA	Yes	No	Central	NA	NA	NA	NA	NA	NA	Distal	Left	Yes	No	No	No	Yes	Yes	No	No	No
234	M	77	169.4	65.75	22.9123	No	Yes	Lung	Lung	No	No	No	No	No	No	No	No	IV	Small cell	4	No	Yes	No	NA	7.5	80	NA	NA	NA	No	No	Lobar	NA	NA	NA	NA	NA	NA	NA	NA	No	Yes	No	No	No	Yes	No	No	No
235	M	61	153.4	52.35	22.2467	No	Yes	Lung	Lung	No	No	No	No	No	No	No	No	IV	AD	6	Yes	Yes	No	32.6	9.6	320	277.9	0.18	0.011	No	No	Lobar	Proximal	Bilateral	No	No	No	NA	Proximal	Left	Yes	No	No	No	Yes	Yes	No	No	No
236	F	80	154	55.2	23.2754	No	No	NA	NA	No	No	No	Yes	No	No	No	No	NA	NA	NA	NA	NA	NA	NA	11.4	205	NA	NA	NA	No	No	Segmental	NA	NA	NA	NA	NA	NA	Proximal	Right	No	Yes	No	No	No	No	No	No	No
237	F	46	161.5	55.6	21.3172	No	Yes	HCC	HBP	No	No	No	No	No	No	No	No	III	other	1	Unknown	No	No	NA	13.4	148	32.68	0.18	0.006	Yes	No	Segmental	NA	NA	No	No	No	24	NA	NA	No	Yes	No	No	No	No	No	No	No
238	M	69	165.4	64.5	23.577	No	Yes	Lung	Lung	No	No	No	No	No	No	No	No	II	SCC	4	No	Yes	No	NA	10.2	204	NA	NA	NA	Yes	No	Lobar	NA	NA	NA	NA	NA	NA	NA	NA	No	Yes	No	No	No	No	No	No	No
239	F	67	150	52.7	23.4222	No	No	NA	NA	Yes	No	Yes	No	No	No	No	No	NA	NA	NA	NA	NA	NA	8.59	12.6	393	NA	0.18	0.056	Yes	No	Subsegmental	NA	NA	NA	NA	NA	NA	NA	NA	Yes	No	Yes	Yes	Yes	No	No	No	No
240	M	88	165	56.1	20.6061	No	No	NA	NA	No	No	No	Yes	No	No	No	No	NA	NA	NA	NA	NA	NA	3.28	13.3	128	2763	0.51	0.041	No	No	Segmental	No	NA	No	No	No	45	NA	NA	Yes	No	Yes	No	Yes	Yes	No	No	No
241	M	75	170	48.6	16.8166	No	No	NA	NA	No	No	No	No	No	No	No	Yes	NA	NA	NA	NA	NA	NA	3.28	11.7	242	4610	1.69	0.019	Yes	No	Lobar	NA	NA	Yes	No	No	47	Proximal	Bilateral	Yes	No	Yes	No	Yes	Yes	No	No	No
242	F	78	160	65.9	25.7422	No	No	NA	NA	No	No	No	Yes	No	No	No	No	NA	NA	NA	NA	NA	NA	NA	9.1	75	11551	0.85	0.042	No	No	Lobar	Proximal	Bilateral	No	No	No	38	Proximal	Bilateral	Yes	No	No	No	No	Yes	No	No	No
243	M	54	160.6	50.2	19.4631	No	Yes	Lung	Lung	No	No	No	No	No	No	No	No	IV	Small cell	23	No	Yes	No	NA	10	150	NA	NA	NA	No	No	Segmental	NA	NA	NA	NA	NA	NA	Proximal	Left	No	Yes	No	No	No	No	No	No	No
244	F	93	133	34.9	19.7298	No	No	NA	NA	Yes	No	Yes	No	No	No	No	No	NA	NA	NA	NA	NA	NA	10.7	8	315	6175	0.94	0.011	Yes	No	Subsegmental	Proximal	Left	NA	NA	NA	NA	NA	NA	Yes	No	Yes	No	Yes	Yes	No	No	No
245	M	49	162.1	67.5	25.6884	No	Yes	HCC	HBP	No	No	No	No	No	No	No	No	III	other	4	No	No	No	NA	13.2	74	NA	NA	NA	No	No	Lobar	NA	NA	NA	NA	NA	NA	NA	NA	No	Yes	No	No	No	No	No	No	No
246	F	63	161	64.3	24.8061	No	Yes	Lung	Lung	No	No	No	No	No	No	No	No	IV	AD	1	Unknown	No	No	38.72	14	216	348.7	0.82	0.116	No	No	Central	No	NA	Yes	Yes	Yes	61	NA	NA	Yes	No	Yes	Yes	Yes	Yes	No	No	No
247	M	70	160.1	55.1	21.4966	No	Yes	Head/Neck,Pancreas	Other	No	No	No	No	No	No	No	No	IV	AD,SCC	0	Unknown	No	No	NA	12.5	228	NA	NA	NA	No	No	Subsegmental	NA	NA	NA	NA	NA	NA	NA	NA	No	Yes	No	No	No	No	No	No	No
248	M	66	175.3	86.6	28.1808	No	Yes	Lung	Lung	No	No	No	No	No	No	No	No	IV	SCC	9	Yes	No	No	23.71	13	39	7570	2.1	0.032	Yes	No	Central	No	NA	Yes	Yes	No	38	No	NA	Yes	No	Yes	Yes	Yes	Yes	No	No	No
249	M	68	159	69.3	27.4119	No	Yes	Biliary	HBP	No	No	No	No	No	No	No	No	IV	AD	5	Yes	No	No	NA	11.6	252	310.6	0.18	0.016	Yes	No	Lobar	NA	NA	NA	NA	NA	NA	NA	NA	Yes	No	Yes	No	Yes	No	No	No	No
250	F	40	166	62.5	22.6811	No	Yes	Lung	Lung	No	No	No	No	No	No	No	No	IV	AD	26	No	Yes	No	NA	12.9	332	NA	NA	NA	No	No	Lobar	NA	NA	NA	NA	NA	NA	Proximal	Bilateral	No	Yes	No	No	No	Yes	No	No	No
251	M	20	178	60.6	19.1264	No	No	NA	NA	Yes	No	Yes	Yes	No	No	No	No	NA	NA	NA	NA	NA	NA	7.75	9.3	284	NA	NA	NA	Yes	No	Subsegmental	No	NA	NA	NA	NA	NA	Distal	Left	Yes	No	No	No	No	Yes	No	No	No
252	M	71	158.7	45.8	18.1849	No	Yes	Lung	Lung	No	No	No	No	No	No	No	No	IV	SCC	10	Yes	Yes	No	NA	NA	NA	NA	NA	NA	No	No	Central	NA	NA	NA	NA	NA	NA	NA	NA	No	Yes	No	No	No	Yes	No	No	No
253	F	31	158	52.5	21.0303	Idiopathic	No	NA	NA	No	No	No	No	No	No	No	No	NA	NA	NA	NA	NA	NA	6.42	10.4	211	760.5	0.18	0.015	No	No	Segmental	No	NA	No	No	Yes	63	Distal	Right	Yes	No	Yes	No	No	Yes	No	No	No
254	F	74	157	62.7	25.4371	Idiopathic	No	NA	NA	No	No	No	No	No	No	No	No	NA	NA	NA	NA	NA	NA	3.6	10	262	1460	1.73	0.033	Yes	No	Central	NA	NA	Yes	Yes	Yes	47	Distal	Right	Yes	No	No	No	No	Yes	No	No	No
255	F	71	158	NA	NA	No	No	NA	NA	No	No	No	No	No	No	No	No	NA	NA	NA	NA	NA	NA	NA	NA	NA	NA	NA	NA	No	No	Segmental	NA	NA	NA	NA	NA	NA	NA	NA	No	Yes	No	No	No	No	No	No	No
256	M	77	165	57.2	21.0101	No	No	NA	NA	No	No	No	Yes	No	No	No	No	NA	NA	NA	NA	NA	NA	9	12.2	137	NA	NA	NA	No	No	Segmental	No	NA	No	No	No	24	Distal	Left	Yes	No	Yes	No	No	Yes	No	No	No
257	F	45	159.8	45.4	17.7788	No	Yes	Lung	Lung	No	No	No	No	No	No	No	No	III	AD	0	Unknown	No	No	NA	10.2	308	NA	NA	NA	Yes	No	Lobar	NA	NA	NA	NA	NA	NA	NA	NA	Yes	No	Unknown	Unknown	Unknown	Yes	No	No	No
258	M	53	168	53.9	19.0972	No	Yes	Colon	GI	No	No	No	No	No	No	No	No	IV	AD	1	Unknown	No	No	NA	13.1	177	NA	NA	NA	No	No	Lobar	NA	NA	No	No	No	30.1	Proximal	Bilateral	No	Yes	No	No	No	Yes	No	No	No
259	M	77	159.5	69	27.1224	No	Yes	Kidney	Genitourinary	No	No	No	No	No	No	No	No	I	other	3	No	Yes	No	NA	7.6	109	NA	NA	NA	Yes	No	Central	NA	NA	No	No	No	NA	NA	NA	Yes	No	No	No	Yes	Yes	No	No	No
260	M	72	165	67.7	24.8669	No	Yes	Lung	Lung	No	No	No	No	No	No	No	No	IV	other	32	No	Yes	No	NA	NA	NA	NA	NA	NA	No	No	Lobar	NA	NA	NA	NA	NA	NA	NA	NA	No	Yes	No	No	No	Yes	No	No	No
261	F	66	147.2	51.6	23.8141	No	No	NA	NA	Yes	No	Yes	No	No	No	No	No	NA	NA	NA	NA	NA	NA	19.97	9.6	224	1254	7.26	1.719	Yes	No	Segmental	No	NA	No	Yes	Yes	NA	No	NA	Yes	No	Yes	No	Yes	Yes	No	No	No
262	F	51	164	90.5	33.6481	No	Yes	Lymphoma	Hematologic	No	No	No	No	No	No	No	No	IV	Lymphoma	3	No	Yes	No	7.4	8.2	135	NA	NA	NA	No	No	Segmental	NA	NA	No	No	No	26	No	NA	Yes	No	No	No	Yes	Yes	No	No	No
263	M	55	170	66.7	23.0796	Idiopathic	No	NA	NA	No	No	No	No	No	No	No	No	NA	NA	NA	NA	NA	NA	NA	14.2	139	382.5	NA	NA	No	No	Lobar	No	NA	No	No	No	37	NA	NA	Yes	No	No	No	No	Yes	No	No	No
264	M	41	176.5	54	17.3342	No	No	NA	NA	No	No	No	No	No	No	No	Yes	NA	NA	NA	NA	NA	NA	2.51	12.2	228	NA	NA	NA	No	Yes	Lobar	No	NA	NA	NA	NA	NA	No	NA	Yes	No	No	No	No	Yes	No	No	No
265	M	80	156	50.9	20.9155	No	No	NA	NA	No	No	No	Yes	No	No	No	No	NA	NA	NA	NA	NA	NA	NA	12.2	197	305.8	0.35	0.006	Yes	No	Segmental	No	NA	NA	NA	NA	NA	No	NA	Yes	No	No	No	No	Yes	No	No	No
266	F	54	156	49.1	20.1759	No	Yes	Colon	GI	No	No	No	No	No	No	No	No	IV	AD	23	No	Yes	No	NA	11.1	218	NA	NA	NA	No	No	Segmental	NA	NA	No	No	No	24	No	NA	No	Yes	No	No	No	Yes	No	No	No
267	M	49	169	71.2	24.9291	No	Yes	Lung	Lung	No	No	No	No	No	No	No	No	IV	AD	18	Yes	Yes	No	19.02	11.9	202	566.7	6.97	0.225	No	No	Lobar	No	NA	NA	NA	NA	NA	NA	NA	Yes	No	Yes	No	Yes	Yes	No	No	No
268	M	77	161	64.3	24.8061	No	Yes	Kidney	Genitourinary	Yes	Yes	No	No	No	No	No	No	III	other	1	Unknown	No	No	7.66	9.2	171	2518	10.21	2.381	Yes	No	Lobar	No	NA	No	No	No	NA	NA	NA	Yes	No	No	No	No	Yes	No	No	No
269	M	72	163	NA	NA	No	Yes	Lung	Lung	No	No	No	No	No	No	No	No	III	SCC	3	No	No	Past	NA	NA	NA	NA	NA	NA	No	No	Segmental	NA	NA	NA	NA	NA	NA	NA	NA	No	Yes	Unknown	Unknown	Unknown	No	No	No	No
270	F	65	156.1	73.2	30.0404	No	Yes	Lung	Lung	No	No	No	No	No	No	No	No	IV	AD	1	Yes	Yes	No	5.27	12	233	NA	NA	NA	Yes	No	Segmental	NA	NA	NA	NA	NA	NA	NA	NA	Yes	Yes	No	No	No	Yes	No	No	No
271	F	83	148	61.2	27.9401	No	Yes	Small bowel	GI	Yes	Yes	No	No	No	No	No	No	III	AD	2	No	No	No	38.37	10	217	NA	NA	NA	No	No	Segmental	Proximal	Left	NA	NA	NA	NA	Proximal	Bilateral	Yes	No	No	No	No	Yes	No	No	No
272	M	78	167	54.9	19.6852	No	No	NA	NA	No	No	No	Yes	No	No	No	No	NA	NA	NA	NA	NA	NA	3.26	8.5	48	5472	3.91	0.112	No	Yes	Central	NA	NA	NA	NA	NA	NA	Proximal	Bilateral	Yes	No	Yes	No	Yes	Yes	No	No	No
273	F	75	155.1	67.4	28.0179	No	Yes	Hematologic	Hematologic	No	No	No	No	No	No	No	No	Unknown	other	2	No	Yes	No	12.7	9.3	184	5021	1.03	0.009	No	No	Segmental	No	NA	NA	NA	NA	NA	NA	NA	Yes	No	Yes	No	Yes	Yes	No	No	No
274	F	54	155.9	32.3	13.2896	No	Yes	Stomach	GI	No	No	No	No	No	No	No	No	IV	AD	12	No	Yes	No	NA	10.5	225	NA	NA	NA	Yes	No	Lobar	NA	NA	NA	NA	NA	NA	NA	NA	No	Yes	No	No	No	No	No	No	No
275	M	52	177.1	62.8	20.0227	No	Yes	Colon	GI	No	No	No	No	No	No	No	No	IV	AD	2	No	Yes	No	NA	10.7	124	NA	NA	NA	No	No	Lobar	NA	NA	NA	NA	NA	NA	NA	NA	No	Yes	No	No	No	Yes	No	No	No
276	M	73	156.3	52	21.2856	No	Yes	Lung	Lung	No	No	No	No	No	No	No	No	IV	SCC,Small cell	2	Yes	Yes	No	NA	9.9	434	NA	NA	NA	No	No	Segmental	NA	NA	NA	NA	NA	NA	NA	NA	No	Yes	No	No	No	No	No	No	No
277	F	59	165.6	70.6	25.7445	Idiopathic	No	NA	NA	No	No	No	No	No	No	No	No	NA	NA	NA	NA	NA	NA	2.54	13.7	207	22.46	3.83	0.006	No	No	Segmental	No	NA	No	No	No	24	No	NA	Yes	No	Yes	No	Yes	Yes	No	No	No
278	M	75	170	55.8	19.308	No	Yes	Lung	Lung	No	No	No	No	No	No	No	No	IV	AD	3	Yes	No	Past	36.82	11.9	53	NA	NA	NA	Yes	No	Lobar	NA	NA	NA	NA	NA	NA	NA	NA	No	No	Yes	No	No	Yes	No	No	No
279	M	70	161	64	24.6904	No	Yes	Esophagus	GI	No	No	No	No	No	No	No	No	IV	AD	3	No	Yes	No	NA	9.4	82	NA	NA	NA	No	No	Segmental	NA	NA	NA	NA	NA	NA	NA	NA	No	Yes	No	No	No	No	No	No	No
280	F	45	150.7	58.1	25.5829	No	Yes	Colon	GI	No	No	No	No	No	No	No	No	IV	AD	41	No	Yes	No	5.17	13	234	NA	NA	NA	No	Yes	Segmental	NA	NA	NA	NA	NA	NA	NA	NA	No	Yes	No	No	No	No	No	No	No
281	F	51	NA	NA	NA	No	No	NA	NA	No	No	No	Yes	No	No	No	No	NA	NA	NA	NA	NA	NA	5.57	10.5	129	NA	1.26	0.078	No	No	Segmental	No	NA	NA	NA	NA	NA	Distal	Bilateral	Yes	No	Yes	Yes	No	Yes	No	No	No
282	M	54	164.1	58.3	21.6497	No	Yes	Sarcoma	Other	No	No	No	No	No	No	No	No	IV	other	13	No	Yes	No	NA	10.1	257	NA	NA	NA	No	No	Subsegmental	NA	NA	NA	NA	NA	NA	NA	NA	No	Yes	No	No	No	No	No	No	No
283	F	64	155.7	NA	NA	No	Yes	Lymphoma	Hematologic	No	No	No	No	No	No	No	No	II	Lymphoma	5	No	Yes	No	NA	NA	NA	NA	NA	NA	No	No	Lobar	NA	NA	NA	NA	NA	NA	NA	NA	No	Yes	No	No	Yes	No	No	No	No
284	F	69	156	48.7	20.0115	No	Yes	Lung	Lung	No	No	No	No	No	No	No	No	IV	AD	22	No	Yes	Past	2.24	11.5	207	NA	24.35	0.153	No	No	Segmental	NA	NA	No	No	No	17	NA	NA	Yes	No	No	No	No	No	No	No	No
285	M	62	173.8	53	17.5459	No	Yes	Pancreas	HBP	No	No	No	No	No	No	No	No	IV	AD	4	Yes	No	No	25.88	11.6	129	222.1	0.53	0.006	Yes	No	Central	NA	NA	NA	NA	NA	NA	Proximal	Bilateral	Yes	No	No	No	No	Yes	No	No	No
286	M	70	166.2	67.65	24.491	No	Yes	Colon	GI	Yes	Yes	No	No	No	No	No	No	II	AD	8	No	No	No	NA	9.3	389	NA	NA	NA	No	No	Segmental	NA	NA	NA	NA	NA	NA	Distal	Right	No	Yes	No	No	No	Yes	No	No	No
287	M	66	166.5	72.6	26.1884	No	Yes	Other	Other	No	No	No	No	No	No	No	No	IV	other	1	No	Yes	No	NA	13.7	418	NA	NA	NA	No	No	Lobar	NA	NA	NA	NA	NA	NA	NA	NA	Yes	Yes	No	No	Yes	Yes	No	No	No
288	M	67	175	75.1	24.5224	Idiopathic	No	NA	NA	No	No	No	No	No	No	No	No	NA	NA	NA	NA	NA	NA	11.09	13.3	198	141.1	0.18	0.007	No	No	Central	Proximal	Left	No	No	No	NA	Proximal	Left	Yes	No	No	No	No	Yes	No	No	No
289	F	68	158.7	63.4	25.173	No	Yes	Lung	Lung	No	No	No	No	No	No	No	No	IV	AD	2	No	Yes	No	NA	13.1	257	NA	NA	NA	No	No	Lobar	NA	NA	NA	NA	NA	NA	NA	NA	Yes	Yes	No	No	No	Yes	No	No	No
290	F	63	163	73.2	27.5509	No	Yes	CNS	Other	Yes	Yes	No	No	No	No	No	No	IV	AD	0	Unknown	No	No	7.61	9.6	133	609.4	NA	NA	Yes	No	Central	No	NA	No	No	No	33	Proximal	Bilateral	Yes	No	Yes	No	No	Yes	No	No	No
291	M	46	172	54	18.2531	No	Yes	Pancreas	HBP	No	No	No	No	No	No	No	No	IV	AD	0	Unknown	No	No	NA	13.1	367	NA	NA	NA	Yes	No	Subsegmental	NA	NA	NA	NA	NA	NA	NA	NA	No	Yes	Yes	No	No	No	No	No	No
292	M	65	175	71.8	23.4449	No	No	NA	NA	Yes	No	Yes	No	No	No	No	No	NA	NA	NA	NA	NA	NA	14.09	13.8	125	NA	NA	NA	No	No	Segmental	Proximal	Left	No	No	No	NA	Proximal	Bilateral	Yes	No	No	No	No	Yes	No	No	No
293	M	64	163	63	23.7118	No	Yes	Esophagus	GI	No	No	No	No	No	No	No	No	IV	SCC	19	Yes	Yes	No	4.94	9.2	89	NA	NA	NA	No	No	Lobar	NA	NA	NA	NA	NA	NA	NA	NA	Yes	No	No	No	No	Yes	No	No	No
294	M	74	173.9	75.2	24.8667	No	Yes	Genitourinary	Genitourinary	No	No	No	No	No	No	No	No	IV	other	6	Yes	Yes	No	NA	10.7	368	NA	NA	NA	No	No	Lobar	NA	NA	NA	NA	NA	NA	NA	NA	No	Yes	No	No	No	No	No	No	No
295	F	57	155.5	44.6	18.4448	No	Yes	Gynecologic	Genitourinary	No	No	No	No	No	No	No	No	IV	AD	47	Yes	Yes	No	2.36	8.7	130	NA	NA	NA	No	No	Segmental	NA	NA	No	No	No	38	No	NA	No	Yes	No	No	No	No	No	No	No
296	F	58	153	57	24.3496	No	Yes	Gynecologic	Genitourinary	No	No	No	No	No	No	No	No	IV	AD	29	Yes	Yes	No	60	8.4	27	2598	1.42	0.096	Yes	No	Central	No	NA	NA	NA	NA	NA	NA	NA	Yes	No	Yes	No	Yes	Yes	No	Yes	Yes
297	M	78	163	67.5	25.4055	Idiopathic	No	NA	NA	No	No	No	No	No	No	No	No	NA	NA	NA	NA	NA	NA	NA	NA	NA	NA	NA	NA	No	No	Segmental	NA	NA	NA	NA	NA	NA	NA	NA	No	No	No	No	No	No	No	No	No
298	M	72	165	73.1	26.8503	No	No	NA	NA	No	No	No	Yes	No	No	No	No	NA	NA	NA	NA	NA	NA	60	14.1	174	124.7	1.01	0.006	Yes	No	Central	NA	NA	Yes	Yes	Yes	43	Proximal	Bilateral	Yes	No	Yes	Yes	Yes	Yes	No	Yes	Yes
299	F	61	158	72	28.8415	No	Yes	Colon	GI	No	No	No	No	No	No	No	No	IV	AD	20	Yes	Yes	No	NA	11.4	276	NA	NA	NA	No	No	Subsegmental	NA	NA	NA	NA	NA	NA	NA	NA	No	Yes	No	No	No	No	No	No	No
300	M	50	NA	NA	NA	No	Yes	Lung	Lung	No	No	No	No	No	No	No	No	IV	AD	12	No	Yes	No	NA	NA	NA	NA	NA	NA	No	No	Lobar	NA	NA	NA	NA	NA	NA	NA	NA	No	Yes	Unknown	Unknown	Unknown	Yes	No	No	No
301	F	61	160.1	54.4	21.2235	No	Yes	CNS	Other	No	No	No	No	No	No	No	No	Unknown	other	13	Yes	No	No	1.5	11.9	214	203.5	0.41	0.008	Yes	No	Segmental	No	NA	NA	NA	NA	NA	No	NA	Yes	No	Yes	No	No	Yes	No	No	No
302	F	58	150	63	28	No	No	NA	NA	No	No	No	Yes	No	No	No	No	NA	NA	NA	NA	NA	NA	3.79	13	235	50.3	6.32	0.696	Yes	No	Lobar	No	NA	Yes	Yes	Yes	50	Distal	Right	Yes	No	Yes	No	No	Yes	No	Yes	Yes
303	M	57	167	65.2	23.3784	No	Yes	Lung	Lung	No	No	No	No	No	No	No	No	IV	Small cell	2	No	No	Past	NA	12.2	169	NA	NA	NA	No	No	Lobar	NA	NA	NA	NA	NA	NA	NA	NA	No	Yes	No	No	No	Yes	No	No	No
304	M	71	168	45.6	16.1565	No	Yes	Lung	Lung	No	No	No	No	No	No	No	No	IV	SCC	6	No	No	Past	19.3	9.8	117	28191	3.6	0.089	Yes	No	Central	Proximal	Right	NA	NA	NA	NA	NA	NA	Yes	No	Yes	No	Yes	Yes	No	Yes	No
305	M	66	170	56.2	19.4464	No	No	NA	NA	No	No	No	Yes	No	No	No	No	NA	NA	NA	NA	NA	NA	4.01	8.8	323	3379	1.22	0.031	Yes	No	Central	NA	NA	NA	NA	NA	NA	Proximal	Left	Yes	No	Yes	Yes	Yes	Yes	No	No	No
306	M	68	170	59.2	20.4844	No	Yes	Lung	Lung	No	No	No	No	No	No	No	No	III	SCC	9	No	No	Past	NA	11.5	146	NA	NA	NA	No	No	Segmental	NA	NA	NA	NA	NA	NA	NA	NA	No	Yes	Unknown	Unknown	Unknown	No	No	No	No
307	F	83	146	41.4	19.422	Idiopathic	No	NA	NA	No	No	No	No	No	No	No	No	NA	NA	NA	NA	NA	NA	2.74	11.5	233	NA	0.78	0.021	No	No	Subsegmental	NA	NA	No	No	No	28.9	NA	NA	Yes	No	No	No	Yes	Yes	No	No	No
308	F	55	160.4	63	24.4868	No	Yes	Lung	Lung	No	No	No	No	No	No	No	No	IV	AD	39	No	Yes	No	3.46	10.5	295	22.5	0.18	0.006	Yes	No	Central	NA	NA	NA	NA	NA	NA	NA	NA	Yes	No	Yes	No	Yes	No	No	No	No
309	M	59	184.3	67.6	19.902	No	Yes	Colon	GI	No	No	No	No	No	No	No	No	IV	AD	12	No	Yes	No	14.78	13.2	197	44.87	0.18	0.006	Yes	No	Central	NA	NA	NA	NA	NA	NA	Proximal	Right	Yes	Yes	No	No	No	Yes	No	No	No
310	F	76	155	55	22.8928	No	No	NA	NA	No	No	No	Yes	No	No	No	No	NA	NA	NA	NA	NA	NA	NA	12.3	194	NA	NA	NA	Yes	No	Subsegmental	NA	NA	NA	NA	NA	NA	NA	NA	No	Yes	No	No	No	No	No	No	No
311	M	58	175.7	69.2	22.4162	No	No	NA	NA	No	No	No	No	No	No	No	No	NA	NA	NA	NA	NA	NA	NA	NA	NA	NA	NA	NA	Yes	No	Segmental	NA	NA	NA	NA	NA	NA	NA	NA	No	Yes	No	No	No	No	No	No	No
312	M	69	169	66	23.1084	No	Yes	Lung	Lung	No	No	No	No	No	No	No	No	III	Unknown	110	No	No	No	4.83	14.1	178	NA	NA	NA	No	No	Segmental	NA	NA	NA	NA	NA	NA	Proximal	Left	Yes	No	No	No	No	Yes	No	No	No
313	M	63	178	76	23.9869	No	Yes	Sarcoma	Other	Yes	Yes	No	No	No	No	No	No	I	other	81	Yes	No	No	60	12.7	112	NA	2.81	0.13	Yes	No	Central	No	NA	No	No	No	32	NA	NA	Yes	No	Yes	No	No	Yes	No	No	No
314	M	66	165	52.3	19.2103	No	Yes	Lung	Lung	No	No	No	No	No	No	No	No	IV	AD	14	No	Yes	No	28.82	12.4	69	NA	5.75	0.585	No	No	Central	Proximal	Bilateral	Yes	Yes	No	41	Proximal	Bilateral	Yes	No	Yes	Yes	Yes	Yes	Yes	No	No
315	M	76	166.2	62.7	22.6989	No	Yes	Lung	Lung	No	No	No	No	No	No	No	No	III	SCC	2	No	No	Past	NA	9.3	297	841.3	NA	NA	Yes	No	Subsegmental	No	NA	NA	NA	NA	NA	NA	NA	Yes	No	Yes	No	Yes	Yes	No	No	No
316	M	77	156	60.1	24.6959	No	Yes	Lung	Lung	No	No	No	No	No	No	No	No	IV	AD	11	No	Yes	No	3.34	15	185	NA	NA	NA	No	No	Lobar	NA	NA	No	No	No	18.9	No	NA	No	Yes	No	No	Yes	Yes	No	No	No
317	M	56	163	64.3	24.2011	No	Yes	Lung	Lung	No	No	No	No	No	No	No	No	III	AD	6	No	Yes	No	NA	NA	NA	NA	NA	NA	No	No	Lobar	NA	NA	NA	NA	NA	NA	Proximal	Bilateral	No	Yes	No	No	Yes	No	No	No	No
318	F	80	152	56.7	24.5412	Idiopathic	No	NA	NA	No	No	No	No	No	No	No	No	NA	NA	NA	NA	NA	NA	1.39	12.6	236	143.6	0.48	0.007	No	No	Subsegmental	NA	NA	No	No	No	27	No	NA	Yes	No	Yes	No	No	Yes	No	No	No
319	F	62	156	50.7	20.8333	APLS	No	NA	NA	No	No	No	No	No	No	No	No	NA	NA	NA	NA	NA	NA	2.84	13.7	163	3011	NA	NA	No	No	Central	No	NA	NA	NA	NA	NA	Proximal	Right	Yes	No	Yes	No	No	Yes	No	No	No
320	F	63	154	53.5	22.5586	No	Yes	Lung	Lung	No	No	No	No	No	No	No	No	IV	AD	0	Unknown	No	No	14.68	15.5	140	59.72	2.82	0.032	No	No	Segmental	No	NA	NA	NA	NA	NA	NA	NA	Yes	No	Yes	No	Yes	Yes	No	No	No
321	F	54	157.8	56.4	22.6498	No	Yes	Gynecologic	Genitourinary	No	No	No	No	No	No	No	No	IV	other	35	Yes	Yes	No	NA	12.1	162	NA	NA	NA	Yes	No	Segmental	NA	NA	NA	NA	NA	NA	NA	NA	No	Yes	No	No	No	No	No	No	No
322	M	72	174	78.2	25.829	No	No	NA	NA	No	No	No	No	No	No	No	No	NA	NA	NA	NA	NA	NA	60	14.3	189	NA	1.67	0.022	Yes	No	Central	Proximal	Right	No	No	No	NA	Proximal	Right	Yes	No	Yes	No	Yes	Yes	No	Yes	Yes
323	M	19	169	66.2	23.1785	No	No	NA	NA	No	No	No	No	No	No	No	Yes	NA	NA	NA	NA	NA	NA	NA	NA	NA	NA	NA	NA	No	No	Segmental	NA	NA	No	No	No	26	No	NA	Yes	No	No	No	Yes	No	No	No	No
324	M	45	185.2	79.7	23.2368	No	Yes	HCC	HBP	No	No	No	No	No	No	No	No	III	other	0	Unknown	No	No	8.26	12.9	139	436.3	0.94	0.178	Yes	No	Lobar	No	NA	Yes	No	Yes	54	No	NA	Yes	Yes	Yes	No	Yes	Yes	No	No	No
325	F	64	153	65.1	27.8098	No	No	NA	NA	Yes	No	Yes	No	No	No	No	No	NA	NA	NA	NA	NA	NA	2.18	8.1	172	NA	4.78	0.906	Yes	No	Lobar	No	NA	Yes	Yes	Yes	37	Distal	Bilateral	Yes	No	Yes	No	Yes	Yes	No	No	No
326	M	68	156.4	73.2	29.9252	No	Yes	Colon	GI	Yes	Yes	No	No	No	No	No	No	IV	AD	31	No	No	No	NA	10.1	279	NA	NA	NA	Yes	No	Lobar	NA	NA	NA	NA	NA	NA	NA	NA	No	Yes	No	No	No	No	No	No	No
327	F	71	148	56	25.5661	No	Yes	Pancreas	HBP	No	No	No	No	No	No	No	No	IV	AD	5	Yes	No	No	27.76	11	78	1544	4.36	0.057	No	No	Segmental	Proximal	Bilateral	No	No	No	NA	NA	NA	Yes	No	No	No	Yes	No	No	No	No
328	M	71	164.5	61.2	22.6162	No	Yes	Lung	Lung	No	No	No	No	No	No	No	No	I	other	0	Unknown	No	No	4.01	10.4	178	NA	1.56	0.025	No	No	Lobar	No	NA	No	No	No	35	No	NA	Yes	No	No	No	No	Yes	No	No	No
329	M	48	177.6	103.7	32.877	APLS	No	NA	NA	No	No	No	No	No	No	No	No	NA	NA	NA	NA	NA	NA	3.44	15	214	NA	NA	NA	No	Yes	Subsegmental	No	NA	No	No	No	NA	No	NA	Yes	No	No	No	No	Yes	No	No	No
330	M	55	176.4	74.5	23.9419	No	Yes	Lung	Lung	No	No	No	No	No	No	No	No	III	SCC	21	No	Yes	No	6.43	10.5	184	156.6	0.55	0.006	No	No	Central	No	NA	NA	NA	NA	NA	NA	NA	Yes	No	Yes	No	Yes	Yes	No	No	No
331	F	31	149.6	55	24.5753	No	No	NA	NA	Yes	No	Yes	No	No	No	No	No	NA	NA	NA	NA	NA	NA	24.51	9.3	112	11078	45.38	19.15	No	No	Segmental	No	NA	No	No	No	22	No	NA	Yes	No	Yes	No	Yes	Yes	No	No	No
332	F	62	151.4	61.1	26.6557	No	Yes	Breast	Other	No	No	No	No	No	No	No	No	IV	other	33	No	Yes	No	NA	8.4	187	NA	NA	NA	No	No	Subsegmental	NA	NA	NA	NA	NA	NA	NA	NA	No	Yes	No	No	No	No	No	No	No
333	F	73	157	62.1	25.1937	No	Yes	Hematologic	Hematologic	Yes	No	Yes	No	No	No	No	No	Unknown	other	0	Unknown	No	No	NA	12.2	206	NA	NA	NA	No	No	Segmental	NA	NA	NA	NA	NA	NA	NA	NA	No	Yes	No	No	No	No	No	No	No
334	M	66	176.3	87.6	28.1838	No	Yes	Esophagus	GI	Yes	Yes	No	No	No	No	No	No	II	SCC	2	No	Yes	No	NA	15.4	163	NA	NA	NA	No	No	Segmental	NA	NA	NA	NA	NA	NA	NA	NA	No	Yes	No	No	No	No	No	No	No
335	F	60	158	46.4	18.5868	No	No	NA	NA	No	No	No	Yes	No	No	No	No	NA	NA	NA	NA	NA	NA	2.59	12.6	237	57.79	2.01	0.006	No	No	Subsegmental	Proximal	Left	No	No	No	16	Proximal	Left	Yes	Yes	No	No	No	Yes	No	No	No
336	M	58	160.7	62.8	24.318	No	Yes	Kidney	Genitourinary	No	No	No	No	No	No	No	No	III	other	17	Yes	No	No	2.22	12.2	95	50.34	2.82	0.006	No	No	Segmental	No	NA	NA	NA	NA	NA	NA	NA	Yes	No	No	No	No	No	No	No	No
337	M	43	176.6	81.1	26.004	No	Yes	Lung	Lung	No	No	No	No	No	No	No	No	IV	AD	70	No	No	No	17.75	14.1	307	1891	2.1	0.073	No	No	Subsegmental	No	NA	No	No	No	53	NA	NA	Yes	No	Yes	No	Yes	Yes	No	No	No
338	F	75	156	NA	NA	No	Yes	Lymphoma	Hematologic	No	No	No	No	No	No	No	No	IV	Lymphoma	60	No	Yes	No	NA	13.2	135	NA	NA	NA	No	No	Segmental	NA	NA	NA	NA	NA	NA	NA	NA	No	Yes	No	No	No	No	No	No	No
339	F	73	147.5	54.1	24.8664	No	Yes	Lung	Lung	No	No	No	No	No	No	No	No	IV	AD	3	No	Yes	No	NA	11.6	307	NA	NA	NA	No	No	Central	NA	NA	NA	NA	NA	NA	NA	NA	Yes	Yes	No	No	Yes	Yes	No	No	No
340	F	85	144	56.5	27.2473	No	No	NA	NA	No	No	No	No	No	No	No	Yes	NA	NA	NA	NA	NA	NA	1.6	13	192	55.18	1.03	0.024	No	No	Lobar	NA	NA	No	No	No	NA	No	NA	Yes	No	No	No	No	No	No	No	No
341	F	60	153.8	44.6	18.8548	No	Yes	Lung	Lung	No	No	No	No	No	No	No	No	IV	AD	5	No	Yes	No	NA	NA	NA	NA	NA	NA	No	No	Central	NA	NA	NA	NA	NA	NA	NA	NA	No	Yes	No	No	No	No	No	No	No
342	M	76	155	67.4	28.0541	No	No	NA	NA	No	No	No	Yes	No	No	No	No	NA	NA	NA	NA	NA	NA	7.7	9.5	28	899.9	0.18	0.011	Yes	No	Segmental	No	NA	NA	NA	NA	NA	Proximal	Left	Yes	No	Yes	Yes	Yes	Yes	No	No	No
343	F	74	160	65.5	25.5859	No	No	NA	NA	No	No	No	Yes	No	No	No	No	NA	NA	NA	NA	NA	NA	6.73	16.2	220	5784	11.19	1.004	Yes	No	Central	No	NA	Yes	Yes	Yes	54	Distal	Bilateral	Yes	No	Yes	No	Yes	Yes	No	Yes	No
344	F	78	145	58.8	27.9667	Idiopathic	No	NA	NA	No	No	No	No	No	No	No	No	NA	NA	NA	NA	NA	NA	4.71	13.4	256	NA	2.25	0.085	No	No	Lobar	NA	NA	NA	NA	NA	NA	Proximal	Left	Yes	No	No	No	No	Yes	No	No	No
345	M	66	163.9	68	25.3134	No	Yes	Lung	Lung	No	No	No	No	No	No	No	No	IV	AD	1	Unknown	No	No	4.13	14.1	297	625.1	2.12	0.022	No	No	Lobar	NA	NA	No	No	No	NA	NA	NA	Yes	No	Yes	No	No	Yes	No	No	No
346	M	57	167	64.7	23.1991	No	Yes	Lung	Lung	No	No	No	No	No	No	No	No	IV	AD	2	No	Yes	No	NA	12.8	179	NA	NA	NA	Yes	No	Segmental	NA	NA	NA	NA	NA	NA	NA	NA	No	Yes	No	No	No	No	No	No	No
347	M	74	176	69.6	22.469	No	Yes	Lung	Lung	No	No	No	No	No	No	No	No	III	AD	10	Yes	No	No	7.51	12.2	188	365.5	1.6	0.029	Yes	No	Central	Proximal	Right	No	Yes	No	39	NA	NA	Yes	No	No	No	No	Yes	No	No	No
348	M	37	172	68.8	23.2558	No	No	NA	NA	No	No	No	No	No	No	No	Yes	NA	NA	NA	NA	NA	NA	60	11.2	83	NA	NA	NA	Yes	No	Lobar	Proximal	Left	NA	NA	NA	NA	Proximal	Left	Yes	No	Yes	No	No	Yes	No	No	No
349	F	74	160	56.2	21.9531	No	Yes	Lung	Lung	No	No	No	No	No	No	No	No	IV	AD	0	Unknown	No	No	24.93	11.6	229	NA	NA	NA	No	No	Segmental	NA	NA	No	No	No	NA	Proximal	Left	Yes	No	No	No	No	Yes	No	No	No
350	M	69	167.3	64.2	22.9373	No	Yes	Lung	Lung	No	No	No	No	No	No	No	No	IV	AD	2	No	Yes	No	NA	11.7	207	NA	NA	NA	Yes	No	Central	NA	NA	NA	NA	NA	NA	NA	NA	No	Yes	No	No	No	No	No	No	No
351	F	71	153	64.2	27.4253	No	No	NA	NA	No	No	No	Yes	No	No	No	No	NA	NA	NA	NA	NA	NA	3.87	12.9	123	NA	NA	NA	No	No	Segmental	No	NA	Yes	Yes	No	31	NA	NA	Yes	No	Yes	Yes	Yes	Yes	No	No	No
352	F	47	159	79.2	31.3279	No	No	NA	NA	No	No	No	No	No	No	HRT	No	NA	NA	NA	NA	NA	NA	59.57	9.4	150	NA	NA	NA	Yes	No	Central	Proximal	Left	No	No	No	30.7	Proximal	Left	Yes	No	Yes	No	No	Yes	No	No	No
353	F	60	169.9	64.95	22.5005	No	Yes	Lung	Lung	No	No	No	No	No	No	No	No	IV	AD	1	No	Yes	No	NA	12.1	454	NA	NA	NA	Yes	Yes	Segmental	NA	NA	NA	NA	NA	NA	NA	NA	No	Yes	No	No	No	No	No	No	No
354	F	73	136	57.1	30.8715	No	Yes	Colon	GI	No	No	No	No	No	No	No	No	IV	AD	45	No	Yes	No	NA	8	136	NA	NA	NA	No	No	Lobar	NA	NA	No	No	No	30	Distal	Right	No	Yes	No	No	No	Yes	No	No	No
355	F	51	NA	NA	NA	No	No	NA	NA	Yes	No	Yes	No	No	No	No	No	NA	NA	NA	NA	NA	NA	24.36	11.2	191	4476	12.8	2.462	Yes	No	Central	NA	NA	NA	NA	NA	NA	NA	NA	Yes	No	Yes	Yes	Yes	Yes	No	Yes	Yes
356	M	58	168.7	63.3	22.242	No	Yes	Lung	Lung	No	No	No	No	No	No	No	No	IV	AD	6	No	Yes	No	NA	11.5	616	NA	NA	NA	No	No	Central	NA	NA	No	No	No	30	Distal	Bilateral	Yes	No	No	No	Yes	Yes	No	No	No
357	M	81	163	58.4	21.9805	No	Yes	Lung	Lung	No	No	No	No	No	No	No	No	IV	Small cell	1	No	Yes	No	NA	12.2	92	NA	NA	NA	Yes	No	Lobar	NA	NA	NA	NA	NA	NA	NA	NA	No	Yes	No	No	No	No	No	No	No
358	F	67	150.7	66	29.0615	No	No	NA	NA	Yes	No	Yes	No	No	No	No	No	NA	NA	NA	NA	NA	NA	4.33	8	170	741.1	0.18	0.008	No	No	Segmental	No	NA	No	No	No	41	Distal	Left	Yes	No	Yes	No	No	Yes	No	No	No
359	M	71	172	57	19.2672	No	Yes	Lymphoma	Hematologic	No	No	No	No	No	No	No	No	IV	Lymphoma	3	Unknown	Yes	No	43.78	8.4	165	2591	0.93	0.171	Yes	No	Segmental	No	NA	No	No	No	37	NA	NA	Yes	No	Yes	No	Yes	Yes	No	No	No
360	M	74	167	64.8	23.235	No	Yes	Lung	Lung	No	No	No	No	No	No	No	No	IV	Small cell	3	No	Yes	No	NA	10.2	241	NA	NA	NA	Yes	No	Lobar	NA	NA	NA	NA	NA	NA	NA	NA	No	Yes	No	No	Yes	Yes	No	No	No
361	F	55	159.3	57.5	22.6588	No	Yes	Lung	Lung	No	No	No	No	No	No	No	No	IV	AD	11	No	Yes	No	NA	12.1	266	NA	NA	NA	No	No	Segmental	NA	NA	NA	NA	NA	NA	NA	NA	No	Yes	No	No	No	No	No	No	No
362	M	62	156	48.7	20.0115	No	Yes	Lung	Lung	No	No	No	No	No	No	No	No	IV	SCC	4	No	Yes	No	NA	12.1	325	NA	NA	NA	No	Yes	Subsegmental	NA	NA	NA	NA	NA	NA	NA	NA	No	Yes	No	No	Yes	No	No	No	No
363	F	47	159.9	46.1	18.0303	No	Yes	Head/Neck	Other	No	No	No	No	No	No	No	No	IV	other	85	No	Yes	No	NA	10.9	386	NA	NA	NA	No	Yes	Lobar	NA	NA	NA	NA	NA	NA	NA	NA	Yes	Yes	No	No	No	Yes	No	No	No
364	F	60	150	51.8	23.0222	No	Yes	Lung	Lung	No	No	No	No	No	No	No	No	III	AD	3	No	Yes	No	NA	10.1	380	NA	NA	NA	No	No	Segmental	NA	NA	NA	NA	NA	NA	NA	NA	No	Yes	Unknown	Unknown	Unknown	No	No	No	No
365	M	23	176	NA	NA	Thrombophilia	No	NA	NA	No	No	No	No	No	No	No	No	NA	NA	NA	NA	NA	NA	2.36	15.5	220	NA	NA	NA	Yes	Yes	Lobar	NA	NA	NA	NA	NA	NA	NA	NA	Yes	No	No	No	No	Yes	No	No	No
366	M	60	165.7	51.9	18.9026	No	Yes	HCC	HBP	No	No	No	No	No	No	No	No	IV	other	74	Yes	No	No	NA	12	174	NA	NA	NA	Yes	No	Lobar	NA	NA	NA	NA	NA	NA	NA	NA	Yes	Yes	Unknown	Unknown	Unknown	Yes	No	No	No
367	M	76	161	55.5	21.4112	No	Yes	Hematologic	Hematologic	No	No	No	No	No	No	No	No	Unknown	other	0	Unknown	No	No	6.77	12.4	46	575.6	0.18	0.026	No	No	Segmental	NA	NA	No	No	No	43	Proximal	Left	Yes	No	No	No	Yes	Yes	No	No	No
368	M	66	154	52.3	22.0526	No	Yes	Genitourinary	Genitourinary	No	No	No	No	No	No	No	No	IV	Small cell	20	Yes	Yes	No	NA	NA	NA	NA	NA	NA	No	No	Segmental	NA	NA	NA	NA	NA	NA	NA	NA	No	Yes	No	No	No	No	No	No	No
369	M	60	175.8	85.9	27.7943	No	Yes	Genitourinary	Genitourinary	No	No	No	No	No	No	No	No	III	other	3	No	Yes	No	NA	10.6	286	NA	NA	NA	Yes	No	Segmental	NA	NA	NA	NA	NA	NA	NA	NA	Yes	Yes	No	No	No	Yes	No	No	No
370	F	31	167	64.65	23.1812	No	No	NA	NA	Yes	No	Yes	No	No	Yes	No	No	NA	NA	NA	NA	NA	NA	3.75	9.5	248	16.48	NA	0.011	Yes	No	Segmental	Proximal	Left	NA	NA	NA	NA	NA	NA	Yes	No	Yes	No	Yes	Yes	No	No	No
371	M	66	167	67.7	24.2748	No	Yes	Small bowel	GI	No	No	No	No	No	No	No	No	III	AD	1	Unknown	No	No	NA	8.8	380	NA	NA	NA	Yes	No	Lobar	No	NA	No	No	No	NA	NA	NA	No	Yes	No	No	Yes	Yes	No	No	No
372	M	80	173.5	65.4	21.726	No	Yes	Lung	Lung	No	No	No	No	No	No	No	No	III	SCC	1	Yes	No	Past	NA	14	398	NA	NA	NA	No	No	Segmental	NA	NA	NA	NA	NA	NA	NA	NA	Yes	Yes	Unknown	Unknown	Unknown	No	No	No	No
373	M	54	169.5	52	18.0994	No	Yes	Other	Other	No	No	No	No	No	No	No	No	IV	other	66	No	Yes	No	NA	11.2	253	NA	NA	NA	Yes	No	Subsegmental	NA	NA	NA	NA	NA	NA	NA	NA	Yes	Yes	No	No	No	Yes	No	No	No
374	F	67	148	46.9	21.4116	No	Yes	Lung	Lung	No	No	No	No	No	No	No	No	IV	Small cell	0	Unknown	Yes	No	NA	9.9	502	NA	NA	NA	Yes	Yes	Central	NA	NA	NA	NA	NA	NA	NA	NA	Yes	Yes	No	No	Yes	Yes	No	No	No
375	F	72	150	56.1	24.9333	No	Yes	Lung	Lung	No	No	No	No	No	No	No	No	IV	AD	6	Yes	Yes	No	11.62	11.1	216	414.1	0.18	0.015	No	No	Segmental	NA	NA	No	No	No	47	NA	NA	Yes	No	Yes	No	No	No	No	No	No
376	F	72	149.9	48.4	21.5398	No	Yes	Lung	Lung	No	No	No	No	No	No	No	No	II	SCC	10	Yes	No	No	NA	11.3	128	NA	NA	NA	No	No	Central	NA	NA	NA	NA	NA	NA	NA	NA	Yes	Yes	No	No	Yes	No	No	No	No
377	F	68	153.6	61.9	26.2366	No	Yes	Lung	Lung	No	No	No	No	No	No	No	No	IV	AD	2	No	Yes	No	NA	11.4	293	NA	NA	NA	No	No	Lobar	NA	NA	NA	NA	NA	NA	NA	NA	Yes	Yes	No	No	No	Yes	No	No	No
378	M	76	165	68.9	25.3076	No	No	NA	NA	No	No	No	No	No	No	No	No	NA	NA	NA	NA	NA	NA	NA	17.2	218	5	1.54	0.006	No	No	Segmental	NA	NA	NA	NA	NA	NA	No	NA	No	Yes	No	No	No	Yes	No	No	No
379	M	76	154	53.4	22.5164	No	Yes	Kidney	Genitourinary	No	No	No	No	No	No	No	No	IV	other	141	Yes	No	No	NA	NA	NA	NA	NA	NA	No	No	Lobar	NA	NA	NA	NA	NA	NA	NA	NA	Yes	Yes	Unknown	Unknown	Unknown	Yes	No	No	No
380	F	62	160.4	60.2	23.3985	No	Yes	Stomach	GI	No	No	No	No	No	No	No	No	IV	AD	6	No	Yes	No	NA	10.2	218	NA	NA	NA	Yes	No	Subsegmental	NA	NA	NA	NA	NA	NA	NA	NA	No	Yes	No	No	No	Yes	No	No	No
381	F	68	153.4	48	20.3981	No	Yes	Colon	GI	No	No	No	No	No	No	No	No	IV	AD	17	No	Yes	No	NA	11.8	158	NA	NA	NA	Yes	No	Subsegmental	NA	NA	NA	NA	NA	NA	NA	NA	No	Yes	No	No	No	No	No	No	No
382	M	55	167	77.6	27.8246	No	No	NA	NA	No	No	No	Yes	No	No	No	No	NA	NA	NA	NA	NA	NA	1.51	12.6	209	122.8	0.49	0.006	No	No	Subsegmental	No	NA	No	No	No	23	Proximal	Bilateral	Yes	No	No	No	No	Yes	No	No	No
383	F	68	159	68.4	27.0559	No	No	NA	NA	Yes	No	Yes	No	No	No	No	No	NA	NA	NA	NA	NA	NA	NA	11.3	262	NA	NA	NA	No	No	Lobar	NA	NA	NA	NA	NA	NA	NA	NA	No	Yes	No	No	No	No	No	No	No
384	F	76	160.8	NA	NA	No	Yes	Lung	Lung	No	No	No	No	No	No	No	No	IV	AD	2	No	Yes	No	6.42	14.1	159	231.8	3.64	0.402	Yes	Yes	Central	No	NA	NA	NA	NA	NA	NA	NA	Yes	No	Yes	No	No	Yes	No	No	No
385	F	71	156	67.8	27.86	No	Yes	Lung	Lung	No	No	No	No	No	No	No	No	IV	AD	3	No	Yes	No	NA	9	206	NA	NA	NA	No	No	Segmental	NA	NA	NA	NA	NA	NA	NA	NA	No	Yes	No	No	No	No	No	No	No
386	F	78	165	60.4	22.1855	No	No	NA	NA	Yes	No	Yes	No	No	No	No	No	NA	NA	NA	NA	NA	NA	4.33	12.4	207	1758	6.89	0.026	Yes	No	Lobar	NA	NA	No	No	No	34.5	NA	NA	Yes	No	Yes	No	Yes	Yes	No	No	No
387	F	55	150	57	25.3333	No	Yes	Biliary	HBP	No	No	No	No	No	No	No	No	IV	AD	3	No	Yes	No	NA	9.3	93	NA	NA	NA	No	No	Segmental	NA	NA	NA	NA	NA	NA	NA	NA	No	Yes	No	No	No	Yes	No	No	No
388	F	73	154.7	52.8	22.0624	No	No	NA	NA	No	No	No	No	No	No	No	No	NA	NA	NA	NA	NA	NA	NA	12.3	248	NA	NA	NA	No	No	Segmental	NA	NA	NA	NA	NA	NA	NA	NA	Yes	Yes	Unknown	Unknown	Unknown	No	No	No	No
389	M	78	178.5	73.3	23.0053	No	Yes	Colon	GI	Yes	Yes	No	No	No	No	No	No	IV	AD	0	Unknown	No	No	3.58	10	314	3261	NA	NA	No	No	Segmental	NA	NA	NA	NA	NA	NA	Proximal	Bilateral	Yes	No	No	No	No	Yes	No	No	No
390	M	72	172	80.9	27.3459	No	Yes	Genitourinary	Genitourinary	No	No	No	No	No	No	No	No	IV	other	3	No	Yes	No	NA	10.8	161	NA	NA	NA	No	No	Lobar	NA	NA	NA	NA	NA	NA	NA	NA	No	Yes	No	No	No	No	No	No	No
391	M	49	186	95.15	27.5032	No	Yes	Lung	Lung	No	No	No	No	No	No	No	No	IV	SCC	1	Yes	Yes	No	NA	13.5	270	NA	NA	NA	No	No	Segmental	NA	NA	NA	NA	NA	NA	NA	NA	No	Yes	No	No	No	Yes	No	No	No
392	F	39	NA	NA	NA	No	No	NA	NA	No	No	No	No	Yes	No	No	No	NA	NA	NA	NA	NA	NA	2.1	11.9	248	NA	1.97	0.006	No	No	Lobar	NA	NA	No	No	No	28	Distal	Right	Yes	Yes	No	No	Yes	Yes	No	No	No
393	F	85	NA	41	NA	No	Yes	Stomach	GI	No	No	No	No	No	No	No	No	Unknown	other	24	Unknown	No	No	18.17	9.8	402	325.9	0.94	0.01	Yes	No	Central	NA	NA	No	No	No	NA	NA	NA	Yes	No	Yes	Yes	Yes	Yes	No	No	No
394	M	78	NA	NA	NA	No	Yes	Kidney	Genitourinary	No	No	No	No	No	No	No	No	Unknown	other	0	Unknown	No	No	NA	NA	NA	NA	NA	NA	Yes	No	Segmental	NA	NA	NA	NA	NA	NA	NA	NA	No	Yes	Unknown	Unknown	Unknown	No	No	No	No
395	M	44	169	67.4	23.5986	No	Yes	Lung	Lung	No	No	No	No	No	No	No	No	IV	AD	6	Yes	Yes	No	3.87	14.4	276	1630	0.18	0.006	Yes	No	Lobar	NA	NA	No	No	No	NA	No	NA	Yes	No	Yes	No	Yes	Yes	No	No	No
396	M	43	175.5	74.7	24.253	No	Yes	Lung	Lung	No	No	No	No	No	No	No	No	IV	AD	1	Yes	Yes	No	NA	12.6	422	NA	NA	NA	No	No	Lobar	NA	NA	NA	NA	NA	NA	NA	NA	Yes	Yes	Yes	No	Yes	Yes	No	No	No
397	F	81	147	40.8	18.881	No	Yes	Lung	Lung	No	No	No	No	No	No	No	No	IV	AD	40	Yes	No	No	NA	13.5	274	NA	NA	NA	No	No	Lobar	NA	NA	NA	NA	NA	NA	NA	NA	No	Yes	Unknown	Unknown	Unknown	Yes	No	No	No
398	F	80	141.1	53.6	26.9222	No	No	NA	NA	No	No	No	Yes	No	No	No	No	NA	NA	NA	NA	NA	NA	6.64	13.3	257	NA	2.52	0.009	Yes	No	Central	No	NA	No	No	Yes	41	Distal	Bilateral	Yes	No	Yes	No	No	Yes	No	No	No
399	M	65	167	76.1	27.2867	No	Yes	Lung	Lung	No	No	No	No	No	No	No	No	III	Small cell	1	Unknown	Yes	No	8.77	12.6	154	NA	NA	NA	No	No	Central	NA	NA	NA	NA	NA	NA	Proximal	Left	Yes	No	No	No	No	Yes	No	No	No
400	F	27	158	55	22.0317	No	No	NA	NA	Yes	No	Yes	No	Yes	No	No	No	NA	NA	NA	NA	NA	NA	9.2	13.1	222	8.91	1.29	0.107	Yes	No	Central	Proximal	Bilateral	No	No	No	NA	Proximal	Bilateral	Yes	No	Yes	No	Yes	Yes	No	Yes	No
401	M	58	168	69.4	24.589	No	Yes	Stomach	GI	No	No	No	No	No	No	No	No	IV	AD	23	Yes	Yes	No	NA	10.5	83	NA	NA	NA	Yes	No	Segmental	NA	NA	NA	NA	NA	NA	NA	NA	No	Yes	No	No	No	No	No	No	No
402	M	77	159.7	50.5	19.8007	No	Yes	CNS	Other	No	No	No	No	No	No	No	No	Unknown	other	1	Unknown	No	No	NA	12.5	265	NA	NA	NA	Yes	No	Lobar	NA	NA	NA	NA	NA	NA	NA	NA	No	Yes	No	No	No	Yes	No	No	No
403	F	54	158	39.6	15.8628	No	No	NA	NA	No	No	No	Yes	No	No	No	Yes	NA	NA	NA	NA	NA	NA	1.46	13	553	NA	0.86	0.006	No	No	Subsegmental	No	NA	NA	NA	NA	NA	NA	NA	Yes	No	No	No	Yes	No	No	No	No
404	F	29	160	48.7	19.0234	No	No	NA	NA	No	No	No	Yes	No	No	No	No	NA	NA	NA	NA	NA	NA	21.1	13.7	130	NA	NA	NA	Yes	No	Lobar	NA	NA	No	No	No	21	Proximal	Left	Yes	No	No	No	Yes	Yes	No	No	No
405	M	46	167.5	78.6	28.0151	No	No	NA	NA	No	No	No	Yes	No	No	No	No	NA	NA	NA	NA	NA	NA	5.29	13.9	200	21.73	0.73	0.006	Yes	No	Lobar	NA	NA	No	No	No	26	Proximal	Left	Yes	No	No	No	No	Yes	No	No	No
406	F	55	163.5	63.5	23.7541	No	Yes	Lung	Lung	No	No	No	No	No	No	No	No	IV	AD	1	No	Yes	No	NA	9.9	113	NA	NA	NA	No	No	Lobar	NA	NA	NA	NA	NA	NA	NA	NA	No	Yes	No	No	No	No	No	No	No
407	F	38	159	50.5	19.9755	No	Yes	Biliary	HBP	No	No	No	No	No	No	No	No	IV	AD	1	No	Yes	No	NA	7.9	418	NA	NA	NA	Yes	Yes	Lobar	NA	NA	NA	NA	NA	NA	NA	NA	Yes	Yes	No	No	No	Yes	No	No	No
408	F	60	157	69.8	28.3176	No	Yes	Lung	Lung	No	No	No	No	No	No	No	No	IV	AD	45	No	No	No	18.41	12	160	4142	1.93	0.036	No	No	Lobar	No	NA	Yes	Yes	Yes	42	Distal	Left	Yes	No	Yes	No	Yes	Yes	No	No	No
409	F	74	149	59.2	26.6655	Idiopathic	No	NA	NA	No	No	No	No	No	No	No	No	NA	NA	NA	NA	NA	NA	9.87	11.8	133	1661	9.43	3.243	Yes	No	Central	NA	NA	No	No	No	29	No	NA	Yes	No	Yes	No	No	Yes	No	Yes	No
410	M	65	169.3	64.3	22.4335	No	Yes	Lung	Lung	No	No	No	No	No	No	No	No	IV	AD	5	No	Yes	No	NA	14.1	275	NA	NA	NA	Yes	No	Segmental	NA	NA	NA	NA	NA	NA	NA	NA	No	Yes	Unknown	Unknown	Unknown	Yes	No	No	No
411	M	70	170.3	55.4	19.1021	No	Yes	Lung	Lung	No	No	No	No	No	No	No	No	III	AD	30	No	Yes	No	NA	11.8	210	NA	NA	NA	No	No	Lobar	NA	NA	NA	NA	NA	NA	NA	NA	No	Yes	No	No	No	No	No	No	No
412	M	64	165	68.3	25.0872	No	No	NA	NA	Yes	No	Yes	No	No	No	No	No	NA	NA	NA	NA	NA	NA	NA	NA	NA	NA	NA	NA	No	No	Segmental	No	NA	NA	NA	NA	NA	Proximal	Left	No	No	No	No	No	Yes	No	No	No
413	M	70	173	80.2	26.7968	No	Yes	Lung	Lung	No	No	No	No	No	No	No	No	IV	AD	3	No	Yes	No	NA	14.6	203	NA	NA	NA	Yes	No	Subsegmental	NA	NA	NA	NA	NA	NA	NA	NA	No	Yes	No	No	Yes	No	No	No	No
414	F	69	155.9	66.6	27.402	No	No	NA	NA	Yes	No	Yes	No	No	No	No	No	NA	NA	NA	NA	NA	NA	19.62	9.6	223	NA	1.88	0.006	No	No	Subsegmental	Distal	Left	No	No	No	36	Distal	Bilateral	Yes	No	Yes	No	No	Yes	No	No	No
415	F	55	154	59.3	25.0042	No	Yes	Genitourinary	Genitourinary	No	No	No	No	No	No	No	No	IV	other	6	Yes	No	Past	NA	7.9	149	NA	NA	NA	Yes	No	Segmental	Proximal	Left	NA	NA	NA	NA	Proximal	Left	Yes	No	Yes	No	Yes	Yes	No	No	No
416	M	79	158	58	23.2335	No	Yes	Lung	Lung	No	No	No	No	No	No	No	No	IV	Small cell	7	Yes	No	No	NA	12.8	225	NA	NA	NA	No	No	Segmental	NA	NA	NA	NA	NA	NA	NA	NA	No	Yes	No	No	No	No	No	No	No
417	F	75	153	61.3	26.1865	No	No	NA	NA	Yes	No	Yes	No	No	No	No	No	NA	NA	NA	NA	NA	NA	9.11	9.8	349	740.3	0.18	0.006	Yes	No	Lobar	No	NA	NA	NA	NA	NA	Distal	Right	Yes	No	Yes	No	Yes	Yes	No	No	No
418	M	63	163.8	59.8	22.2881	No	Yes	HCC	HBP	No	No	No	No	No	No	No	No	IV	other	11	Yes	No	No	NA	12.7	106	NA	NA	NA	No	No	Segmental	NA	NA	NA	NA	NA	NA	NA	NA	No	Yes	Unknown	Unknown	Unknown	No	No	No	No
419	F	74	150	49.2	21.8667	No	Yes	Hematologic	Hematologic	No	No	No	No	No	No	No	No	III	other	5	Yes	Yes	No	7.13	10.8	250	1749	NA	NA	No	No	Segmental	No	NA	NA	NA	NA	NA	Distal	Bilateral	Yes	No	No	No	No	Yes	No	No	No
420	M	67	164.2	60.9	22.5876	No	Yes	Lung	Lung	Yes	Yes	No	No	No	No	No	No	IV	SCC	2	Unknown	Yes	No	NA	14.7	231	NA	NA	NA	Yes	No	Segmental	NA	NA	NA	NA	NA	NA	NA	NA	No	Yes	No	No	Yes	Yes	No	No	No
421	M	66	164.2	56.3	20.8815	No	Yes	Lung	Lung	No	No	No	No	No	No	No	No	IV	other	6	Yes	No	Past	19.48	10.1	209	NA	NA	NA	No	No	Subsegmental	Proximal	Left	NA	NA	NA	NA	Proximal	Left	Yes	No	No	No	Yes	Yes	No	No	No
422	F	58	154	59.1	24.9199	No	Yes	Lung	Lung	No	No	No	No	No	No	No	No	IV	AD	8	No	Yes	No	NA	13.7	198	NA	NA	NA	No	No	Lobar	NA	NA	NA	NA	NA	NA	NA	NA	No	Yes	No	No	No	Yes	No	No	No
423	F	74	151	80.3	35.2178	No	No	NA	NA	No	No	No	Yes	No	No	No	Yes	NA	NA	NA	NA	NA	NA	NA	13.8	226	NA	NA	NA	Yes	No	Subsegmental	No	NA	NA	NA	NA	NA	No	NA	Yes	No	No	No	No	Yes	No	No	No
424	F	64	167	87.6	31.4102	No	Yes	CNS	Other	No	No	No	No	No	No	No	No	Unknown	other	4	Yes	No	Past	10.95	14	129	NA	NA	NA	Yes	Yes	Central	Distal	Left	NA	NA	NA	NA	Distal	Bilateral	Yes	No	No	No	No	Yes	No	No	No
425	F	44	155	44.2	18.3975	No	Yes	HCC	HBP	No	No	No	No	No	No	No	No	IV	other	0	Unknown	No	No	NA	14.3	391	NA	NA	NA	No	No	Segmental	NA	NA	NA	NA	NA	NA	NA	NA	No	Yes	No	No	No	No	No	No	No
426	M	53	179	82	25.5922	No	Yes	Lung	Lung	No	No	No	No	No	No	No	No	IV	AD	4	No	Yes	No	NA	NA	NA	NA	NA	NA	No	No	Central	NA	NA	NA	NA	NA	NA	NA	NA	No	Yes	No	No	No	No	No	No	No
427	M	59	178	70.3	22.1879	No	Yes	Kidney	Genitourinary	No	No	No	No	No	No	No	No	IV	other	0	Unknown	No	No	NA	NA	NA	NA	NA	NA	Yes	No	Segmental	NA	NA	NA	NA	NA	NA	Proximal	Left	Yes	No	No	No	No	Yes	No	No	No
428	F	72	157	62.6	25.3966	No	Yes	Lung	Lung	No	No	No	No	No	No	No	No	IV	AD	2	No	Yes	No	NA	13.5	157	NA	NA	NA	No	No	Lobar	NA	NA	NA	NA	NA	NA	NA	NA	No	Yes	No	No	No	No	No	No	No
429	M	62	170.9	60.2	20.6116	No	No	NA	NA	No	No	No	Yes	No	No	No	No	NA	NA	NA	NA	NA	NA	4.96	13.1	199	111.2	0.56	0.006	Yes	No	Lobar	Proximal	Right	NA	NA	NA	NA	NA	NA	Yes	No	No	No	Yes	Yes	No	No	No
430	M	40	167	64.4	23.0915	No	No	NA	NA	No	No	No	Yes	No	No	No	No	NA	NA	NA	NA	NA	NA	NA	8.6	157	NA	NA	NA	No	No	Lobar	NA	NA	NA	NA	NA	NA	Distal	Right	Yes	Yes	No	No	Yes	No	No	No	No
431	M	53	170	59	20.4152	No	No	NA	NA	Yes	No	Yes	No	No	No	No	No	NA	NA	NA	NA	NA	NA	NA	11.8	378	NA	NA	NA	No	No	Lobar	No	NA	NA	NA	NA	NA	NA	NA	No	Yes	No	No	No	Yes	No	No	No
432	F	40	158	52	20.83	No	No	NA	NA	No	No	No	No	No	Yes	No	No	NA	NA	NA	NA	NA	NA	60	9.8	333	62.45	2.69	0.046	Yes	No	Central	No	NA	No	No	No	NA	No	NA	Yes	No	Yes	Yes	Yes	Yes	No	No	No
433	F	66	145	55.3	26.302	No	Yes	Breast	Other	No	No	No	No	No	No	No	No	III	other	9	No	Yes	No	11.2	11.8	213	32.59	1.07	0.032	Yes	No	Lobar	Proximal	Left	No	No	No	29	Proximal	Bilateral	Yes	No	No	No	No	Yes	No	No	No
434	M	24	176.8	61.8	19.7708	No	Yes	Sarcoma	Other	Yes	Yes	No	No	No	No	No	No	I	other	1	No	Yes	No	0.83	11.4	176	NA	NA	NA	No	No	Lobar	NA	NA	No	No	No	25	No	NA	No	Yes	No	No	No	Yes	No	No	No
435	M	76	166.6	66	23.779	No	Yes	Lung	Lung	No	No	No	No	No	No	No	No	III	Small cell	1	No	Yes	No	NA	11.9	246	NA	NA	NA	Yes	No	Lobar	NA	NA	NA	NA	NA	NA	NA	NA	No	Yes	No	No	Yes	No	No	No	No
436	F	86	146.1	52.4	24.5488	Idiopathic	No	NA	NA	No	No	No	No	No	No	No	No	NA	NA	NA	NA	NA	NA	3.28	13.4	274	223.4	1.21	0.011	Yes	No	Lobar	NA	NA	No	No	No	54	Proximal	Bilateral	Yes	No	Yes	No	No	Yes	No	No	No
437	F	87	NA	56	NA	Idiopathic	No	NA	NA	No	No	No	No	No	No	No	No	NA	NA	NA	NA	NA	NA	1.31	7.4	270	NA	4.99	0.006	No	No	Subsegmental	NA	NA	NA	NA	NA	NA	NA	NA	Yes	No	No	No	No	No	No	No	No
438	M	67	173	74.3	24.8254	Thrombophilia	No	NA	NA	No	No	No	No	No	No	No	No	NA	NA	NA	NA	NA	NA	41.94	16.1	151	1399	6.09	0.562	Yes	No	Central	NA	NA	Yes	Yes	Yes	55	Proximal	Right	Yes	No	Yes	No	No	Yes	No	Yes	Yes
439	F	71	151	51.7	22.6744	No	Yes	Gynecologic	Genitourinary	Yes	Yes	No	No	No	No	No	No	III	AD	1	Unknown	No	No	6.74	11.1	278	693.6	1.73	0.006	Yes	No	Segmental	No	NA	NA	NA	NA	NA	No	NA	No	Yes	No	No	No	Yes	No	No	No
440	F	72	150	57	25.3333	No	Yes	Gynecologic	Genitourinary	Yes	Yes	No	No	No	No	No	No	IV	other	1	Unknown	No	No	10.62	11.1	576	448	2.86	0.013	Yes	No	Lobar	Proximal	Left	No	No	No	74	No	NA	Yes	No	Yes	No	No	Yes	No	No	No
441	M	77	169	69.2	24.2288	No	Yes	Lung	Lung	No	No	No	No	No	No	No	No	I	SCC	15	No	No	No	NA	10.2	189	NA	NA	NA	Yes	No	Central	NA	NA	NA	NA	NA	NA	NA	NA	Yes	Yes	Unknown	Unknown	Unknown	Yes	No	No	No
442	F	80	152.9	67	28.6589	No	Yes	Biliary	HBP	No	No	No	No	No	No	No	No	IV	AD	1	Unknown	No	No	NA	10.7	287	NA	NA	NA	No	No	Segmental	NA	NA	No	No	No	34	NA	NA	Yes	Yes	Yes	No	Yes	Yes	No	No	No
443	M	57	171.1	63.3	21.6224	No	Yes	HCC	HBP	No	No	No	No	No	No	No	No	III	other	1	No	No	Past	NA	13.7	60	NA	NA	NA	Yes	No	Lobar	NA	NA	NA	NA	NA	NA	NA	NA	No	Yes	No	No	No	Yes	No	No	No
444	F	63	160	71	27.7344	No	Yes	Lung	Lung	No	No	No	No	No	No	No	No	IV	AD	21	No	Yes	No	NA	11.8	262	NA	NA	NA	Yes	No	Segmental	NA	NA	NA	NA	NA	NA	NA	NA	No	Yes	No	No	No	No	No	No	No
445	F	75	150	65.6	29.1556	No	No	NA	NA	No	No	No	Yes	No	No	No	No	NA	NA	NA	NA	NA	NA	15.54	9	56	3818	4.51	0.029	No	No	Segmental	No	NA	No	No	No	32	Distal	Left	Yes	No	Yes	No	Yes	Yes	No	No	No
446	F	47	159	67.5	26.6999	Idiopathic	No	NA	NA	No	No	No	No	No	No	No	No	NA	NA	NA	NA	NA	NA	3.67	7.3	555	2035	0.61	0.006	Yes	Yes	Lobar	Proximal	Left	No	Yes	No	35.8	NA	NA	Yes	No	Yes	No	Yes	Yes	No	No	No
447	M	81	160.8	61	23.5916	No	Yes	Lung	Lung	No	No	No	No	No	No	No	No	III	SCC	38	No	No	No	NA	12.4	126	NA	NA	NA	No	No	Lobar	NA	NA	NA	NA	NA	NA	NA	NA	No	Yes	No	No	No	No	No	No	No
448	M	53	166	61	22.1367	No	Yes	Colon	GI	No	No	No	No	No	No	No	No	IV	AD	9	No	Yes	No	NA	7.3	339	NA	NA	NA	No	No	Lobar	NA	NA	NA	NA	NA	NA	NA	NA	No	Yes	No	No	No	Yes	No	No	No
449	F	30	156	70.4	28.9283	No	No	NA	NA	No	No	No	No	No	No	HRT	No	NA	NA	NA	NA	NA	NA	3.87	10.3	293	40.13	0.18	0.006	No	No	Segmental	No	NA	NA	NA	NA	NA	Proximal	Right	Yes	No	No	No	Yes	Yes	No	No	No
450	F	67	157	69.4	28.1553	No	Yes	Kidney	Genitourinary	Yes	Yes	No	No	No	No	No	No	I	other	1	Unknown	No	No	4.03	9	169	2895	1.21	0.059	No	No	Subsegmental	No	NA	NA	NA	NA	NA	NA	NA	Yes	No	Yes	No	Yes	Yes	No	No	No
451	F	65	153.5	62.8	26.6528	No	Yes	Gynecologic	Genitourinary	No	No	No	No	No	No	No	No	IV	other	66	Yes	Yes	No	12.55	9.2	68	NA	NA	NA	No	No	Lobar	No	NA	NA	NA	NA	NA	NA	NA	No	Yes	No	No	Yes	Yes	No	No	No
452	F	69	165.1	63.6	23.3326	No	Yes	Lung	Lung	No	No	No	No	No	No	No	No	IV	AD	1	Unknown	Yes	No	NA	NA	NA	NA	NA	NA	No	No	Lobar	NA	NA	NA	NA	NA	NA	Proximal	Left	No	No	No	No	No	Yes	No	No	No
453	M	32	NA	NA	NA	No	No	NA	NA	No	No	No	Yes	No	No	No	No	NA	NA	NA	NA	NA	NA	60	15.9	160	NA	282.93	44.698	No	No	Central	NA	NA	No	No	No	NA	Proximal	Left	Yes	No	Yes	Yes	Yes	Yes	No	Yes	No
454	F	57	165.6	70.4	25.6715	No	Yes	Lung	Lung	No	No	No	No	No	No	No	No	II	other	4	No	Yes	No	NA	10.6	429	NA	NA	NA	No	No	Segmental	NA	NA	NA	NA	NA	NA	NA	NA	No	Yes	No	No	No	No	No	No	No
455	M	52	166	48.5	17.6005	No	No	NA	NA	No	No	No	Yes	No	No	No	Yes	NA	NA	NA	NA	NA	NA	4.27	7.3	130	NA	2.83	0.035	No	No	Segmental	No	NA	No	No	No	32.8	NA	NA	Yes	No	Yes	Yes	Yes	Yes	No	No	No
456	F	95	NA	NA	NA	Idiopathic	No	NA	NA	No	No	No	No	No	No	No	No	NA	NA	NA	NA	NA	NA	NA	11.5	258	NA	NA	NA	No	No	Central	NA	NA	No	No	No	40	Proximal	Bilateral	Yes	No	No	No	No	No	No	No	No
457	F	77	141.7	42.7	21.2661	No	Yes	Lung	Lung	No	No	No	No	No	No	No	No	III	AD	2	No	Yes	No	NA	10.9	363	NA	NA	NA	No	No	Lobar	NA	NA	NA	NA	NA	NA	NA	NA	No	Yes	No	No	No	No	No	No	No
458	F	58	149	62.1	27.9717	No	Yes	Gynecologic	Genitourinary	No	No	No	No	No	No	No	No	IV	SCC	43	Yes	Yes	No	2.72	13.9	93	NA	1.39	0.006	Yes	No	Central	NA	NA	No	No	No	30	Proximal	Right	Yes	No	No	No	Yes	Yes	No	No	No
459	M	56	167.1	79.5	28.4718	No	Yes	HCC	HBP	No	No	No	No	No	No	No	No	IV	other	4	Yes	No	Past	10.46	14.9	107	NA	NA	NA	Yes	No	Segmental	No	NA	NA	NA	NA	NA	NA	NA	Yes	No	No	No	No	No	No	No	No
460	M	38	174	61.7	20.3792	No	Yes	Hematologic	Hematologic	No	No	No	No	No	No	No	No	Unknown	other	2	No	Yes	No	3.76	10.1	65	178.1	1.68	0.022	No	No	Segmental	No	NA	Yes	Yes	No	NA	NA	NA	Yes	No	Yes	Yes	Yes	No	No	No	No
461	F	58	151	64.2	28.1567	No	Yes	Breast	Other	No	No	No	No	No	No	No	No	IV	other	105	No	Yes	No	12.55	13.1	178	772	2.12	0.01	Yes	No	Central	NA	NA	Yes	Yes	Yes	39	Proximal	Right	Yes	No	No	No	Yes	Yes	No	No	No
462	F	77	146.1	50.75	23.7758	Idiopathic	No	NA	NA	No	No	No	No	No	No	No	No	NA	NA	NA	NA	NA	NA	NA	10.4	186	NA	NA	NA	No	No	Subsegmental	NA	NA	No	No	No	24	NA	NA	Yes	No	No	No	No	No	No	No	No
463	M	72	173	65	21.7181	No	Yes	Colon	GI	No	No	No	No	No	No	No	No	III	AD	5	No	Yes	No	NA	11.8	106	NA	NA	NA	No	No	Segmental	NA	NA	NA	NA	NA	NA	NA	NA	No	Yes	No	No	No	Yes	No	No	No
464	M	58	164.1	74.2	27.5541	No	Yes	Other	Other	No	No	No	No	No	No	No	No	IV	AD	2	No	Yes	No	3.35	12	234	NA	NA	NA	Yes	Yes	Central	NA	NA	NA	NA	NA	NA	Distal	Left	No	Yes	No	No	No	Yes	No	No	No
465	M	53	164.3	43.1	15.9662	No	Yes	Stomach	GI	No	No	No	No	No	No	No	No	IV	AD	2	No	Yes	No	NA	10	183	NA	NA	NA	Yes	No	Subsegmental	NA	NA	NA	NA	NA	NA	NA	NA	No	Yes	No	No	No	No	No	No	No
466	F	42	160	40.8	15.9375	No	Yes	Stomach	GI	No	No	No	No	No	No	No	No	IV	AD	23	No	Yes	No	NA	8.9	297	NA	NA	NA	No	No	Segmental	NA	NA	NA	NA	NA	NA	No	NA	No	Yes	No	No	No	No	No	No	No
467	F	56	158.8	61.7	24.4672	No	Yes	Lung	Lung	Yes	Yes	No	No	No	No	No	No	I	AD	0	Unknown	No	No	1.5	13	235	NA	NA	NA	Yes	No	Lobar	No	NA	NA	NA	NA	NA	No	NA	No	No	Yes	No	Yes	Yes	No	No	No
468	F	64	153.6	58.1	24.626	No	Yes	Stomach	GI	No	No	No	No	No	No	No	No	IV	AD	12	No	Yes	No	NA	8.8	135	NA	NA	NA	Yes	No	Central	NA	NA	NA	NA	NA	NA	NA	NA	No	Yes	No	No	No	Yes	No	No	No
469	F	80	160	54.9	21.4453	No	Yes	Lymphoma	Hematologic	No	No	No	No	No	No	No	No	IV	Lymphoma	3	No	Yes	No	7.6	9.6	123	221.2	1.15	0.074	No	No	Lobar	NA	NA	No	No	No	52	Distal	Left	Yes	No	Yes	No	Yes	Yes	No	No	No
470	F	54	152	40.3	17.4429	No	Yes	Other	Other	No	No	No	No	No	No	No	No	III	other	3	Unknown	No	No	46.95	10.7	13	35000	37.33	35.733	Yes	No	Segmental	NA	NA	NA	NA	NA	NA	No	NA	Yes	No	Yes	No	No	No	No	No	No
471	M	59	189	82.7	23.1516	No	Yes	Lung	Lung	No	No	No	No	No	No	No	No	IV	other	3	Yes	Yes	No	NA	10.3	189	NA	NA	NA	No	Yes	Lobar	NA	NA	NA	NA	NA	NA	NA	NA	No	Yes	No	No	No	Yes	No	No	No
472	F	60	163	76.5	28.793	No	No	NA	NA	No	No	No	No	Yes	No	No	No	NA	NA	NA	NA	NA	NA	4.15	14	189	41.95	1.15	0.006	No	No	Segmental	No	NA	No	No	Yes	44	NA	NA	No	No	Yes	No	No	No	No	No	No
473	M	67	167.1	71.7	25.6783	No	Yes	Lung	Lung	No	No	No	No	No	No	No	No	IV	AD	6	No	Yes	No	NA	9	185	NA	NA	NA	No	No	Subsegmental	NA	NA	NA	NA	NA	NA	NA	NA	No	Yes	No	No	No	No	No	No	No
474	M	71	161	55.7	21.4884	No	Yes	Sarcoma	Other	No	No	No	No	No	No	No	No	IV	other	49	Yes	No	No	NA	NA	NA	NA	NA	NA	No	No	Subsegmental	NA	NA	NA	NA	NA	NA	NA	NA	Yes	Yes	No	No	Yes	No	No	No	No
475	F	76	160.5	55.9	21.7001	No	Yes	Gynecologic	Genitourinary	Yes	Yes	No	No	No	No	No	No	I	AD	0	Unknown	No	No	9.2	13.8	192	NA	NA	NA	No	No	Lobar	NA	NA	NA	NA	NA	NA	No	NA	No	Yes	No	No	No	Yes	No	No	No
476	M	68	167.3	74.3	26.5459	No	Yes	Other	Other	No	No	No	No	No	No	No	No	IV	AD	0	Unknown	No	No	NA	13.6	199	NA	NA	NA	No	No	Lobar	NA	NA	No	No	No	NA	NA	NA	No	Yes	No	No	No	No	No	No	No
477	F	76	154.4	55.2	23.155	No	Yes	Lung	Lung	No	No	No	No	No	No	No	No	IV	AD	41	No	Yes	No	NA	10.1	221	NA	NA	NA	No	No	Lobar	NA	NA	NA	NA	NA	NA	NA	NA	No	Yes	No	No	Yes	No	No	No	No
478	M	63	158.9	50.6	20.0402	No	Yes	Lung	Lung	No	No	No	No	No	No	No	No	IV	SCC	11	Yes	No	No	NA	9	214	NA	NA	NA	No	No	Lobar	NA	NA	NA	NA	NA	NA	NA	NA	Yes	Yes	No	No	Yes	Yes	No	No	No
479	M	65	167	61.3	21.98	No	Yes	HCC	HBP	No	No	No	No	No	No	No	No	IV	other	1	Unknown	No	No	NA	15.5	75	NA	NA	NA	No	No	Subsegmental	NA	NA	NA	NA	NA	NA	NA	NA	Yes	Yes	No	No	Yes	No	No	No	No
480	F	65	149.2	60.3	27.0882	No	Yes	Lung	Lung	No	No	No	No	No	No	No	No	III	AD	83	No	Yes	No	12.94	10	340	200.7	0.89	0.006	No	No	Segmental	NA	NA	NA	NA	NA	NA	No	NA	Yes	No	Yes	No	Yes	Yes	No	No	No
481	M	42	169.5	72.2	25.1303	No	Yes	HCC	HBP	No	No	No	No	No	No	No	No	IV	other	3	Yes	Yes	No	0.66	15.1	349	NA	NA	NA	Yes	No	Lobar	No	NA	NA	NA	NA	NA	No	NA	No	Yes	No	No	No	Yes	No	No	No
482	F	83	154	54	22.7694	No	Yes	Lung	Lung	No	No	No	No	No	No	No	No	IV	Unknown	12	No	No	No	NA	NA	NA	NA	NA	NA	No	No	Central	NA	NA	NA	NA	NA	NA	NA	NA	No	Yes	No	No	No	No	No	No	No
483	F	70	157.7	64.5	25.9356	No	Yes	Lymphoma	Hematologic	No	No	No	No	No	No	No	No	II	Lymphoma	4	No	Yes	No	NA	8	241	NA	NA	NA	Yes	No	Subsegmental	NA	NA	NA	NA	NA	NA	NA	NA	No	Yes	No	No	No	No	No	No	No
484	M	71	164.9	69.3	25.4854	No	Yes	Lung	Lung	No	No	No	No	No	No	No	No	IV	AD	16	No	Yes	No	NA	12.4	325	NA	NA	NA	Yes	No	Subsegmental	NA	NA	NA	NA	NA	NA	Proximal	Left	No	Yes	No	No	No	Yes	No	No	No
485	M	67	174	46.5	15.3587	No	No	NA	NA	No	No	No	No	No	No	No	Yes	NA	NA	NA	NA	NA	NA	18.13	15.6	125	263.1	1.9	0.012	No	No	Lobar	Proximal	Left	No	No	No	NA	Proximal	Right	Yes	No	No	No	No	No	No	No	No
486	F	52	154	56.2	23.6971	No	Yes	Lung	Lung	No	No	No	No	No	No	No	No	IV	AD	2	No	Yes	Past	NA	11.4	297	NA	NA	NA	No	No	Central	NA	NA	NA	NA	NA	NA	NA	NA	No	Yes	No	No	No	Yes	No	No	No
487	M	76	176	67.2	21.6942	No	Yes	Lung	Lung	No	No	No	No	No	No	No	No	IV	AD	35	Yes	No	No	NA	11.8	232	NA	NA	NA	No	No	Central	NA	NA	NA	NA	NA	NA	NA	NA	No	Yes	No	No	No	No	No	No	No
488	F	71	152.1	60.2	26.0218	No	No	NA	NA	Yes	No	Yes	No	No	No	No	No	NA	NA	NA	NA	NA	NA	NA	9.2	311	NA	NA	NA	Yes	No	Lobar	No	NA	NA	NA	NA	NA	Proximal	Bilateral	Yes	No	No	No	No	Yes	No	No	No
489	F	79	144.3	44.6	21.4191	Idiopathic	No	NA	NA	No	No	No	No	No	No	No	No	NA	NA	NA	NA	NA	NA	NA	12.2	402	4836	4.84	0.137	Yes	No	Lobar	NA	NA	No	No	No	35	Distal	Right	Yes	No	No	Yes	No	Yes	No	No	No
490	F	71	148	62.1	28.351	No	No	NA	NA	No	No	No	No	No	No	No	Yes	NA	NA	NA	NA	NA	NA	3.99	12.7	153	100	0.48	0.006	Yes	No	Central	No	NA	No	No	Yes	53	Proximal	Bilateral	Yes	No	Yes	No	Yes	Yes	No	No	No
491	F	71	143.8	NA	NA	No	Yes	Stomach	GI	No	No	No	No	No	No	No	No	IV	AD	5	No	Yes	No	30.09	9.7	125	775	2.6	0.128	No	Yes	Central	NA	NA	NA	NA	NA	NA	NA	NA	Yes	No	Yes	No	Yes	Yes	No	Yes	Yes
492	F	57	160.3	51.1	19.8863	No	Yes	Lung	Lung	No	No	No	No	No	No	No	No	III	AD	23	No	No	No	NA	12.3	182	NA	NA	NA	No	No	Subsegmental	NA	NA	NA	NA	NA	NA	NA	NA	No	Yes	No	No	Yes	No	No	No	No
493	F	67	161.2	42.4	16.3168	No	Yes	Lung	Lung	Yes	Yes	No	No	No	No	No	No	I	AD	1	No	No	No	NA	8.6	249	NA	NA	NA	No	No	Segmental	NA	NA	NA	NA	NA	NA	NA	NA	No	Yes	No	No	No	Yes	No	No	No
494	F	54	154.8	64.1	26.7495	No	No	NA	NA	Yes	No	Yes	No	No	No	No	No	NA	NA	NA	NA	NA	NA	3.87	10.7	311	NA	0.18	0.006	Yes	No	Lobar	No	NA	No	No	No	NA	Distal	Left	Yes	No	No	No	No	Yes	No	No	No
495	M	79	165.1	58.1	21.3148	No	Yes	Lymphoma	Hematologic	No	No	No	No	No	No	No	No	III	Lymphoma	6	No	Yes	No	NA	10.3	129	NA	NA	NA	No	No	Segmental	NA	NA	NA	NA	NA	NA	NA	NA	No	Yes	No	No	No	Yes	No	No	No
496	M	70	177	66.25	21.1465	No	Yes	Colon	GI	No	No	No	No	No	No	No	No	IV	AD	31	No	Yes	No	NA	12.4	205	52.38	NA	NA	Yes	No	Segmental	NA	NA	NA	NA	NA	NA	No	NA	No	Yes	No	No	No	Yes	No	No	No
497	M	49	176	79.5	25.665	Thrombophilia	No	NA	NA	No	No	No	No	No	No	No	No	NA	NA	NA	NA	NA	NA	6.08	14.6	244	79.26	0.38	0.006	No	No	Central	NA	NA	No	No	No	25	Proximal	Left	Yes	Yes	No	No	No	Yes	No	No	No
498	M	63	177	74.2	23.6841	No	Yes	Lung	Lung	No	No	No	No	No	No	No	No	III	AD	3	No	No	No	28.76	10.2	107	10000	1.83	0.016	Yes	No	Segmental	Proximal	Bilateral	NA	NA	NA	NA	Proximal	Bilateral	Yes	No	Yes	No	Yes	Yes	No	No	No
499	M	77	155.4	52	21.5328	No	Yes	Lung	Lung	No	No	No	No	No	No	No	No	IV	other	1	Yes	Yes	No	NA	14.1	381	NA	NA	NA	Yes	No	Central	NA	NA	NA	NA	NA	NA	NA	NA	Yes	Yes	No	No	No	Yes	No	No	No
500	F	65	146.1	52.4	24.5488	No	Yes	HCC	HBP	No	No	No	No	No	No	No	No	IV	other	5	Yes	No	No	NA	12.9	93	NA	NA	NA	No	No	Segmental	NA	NA	NA	NA	NA	NA	NA	NA	No	Yes	Unknown	Unknown	Unknown	No	No	No	No
501	F	89	150	63.6	28.2667	No	Yes	CNS	Other	No	No	No	No	No	No	No	No	IV	other	0	Unknown	No	No	3.08	13.5	123	1762	2.44	0.078	No	No	Lobar	NA	NA	NA	NA	NA	NA	No	NA	No	Yes	No	No	No	Yes	No	No	No
502	M	67	175	92.7	30.2694	No	No	NA	NA	No	No	No	Yes	No	No	No	No	NA	NA	NA	NA	NA	NA	3.81	13.4	106	168.6	1.15	0.006	Yes	No	Lobar	Proximal	Left	No	No	No	NA	Proximal	Left	Yes	No	No	No	No	Yes	No	No	No
503	F	62	154	47.6	20.0708	No	Yes	Stomach	GI	No	No	No	No	No	No	No	No	IV	AD	1	Unknown	No	No	13.67	9.9	447	39.62	NA	NA	No	No	Lobar	Proximal	Bilateral	No	No	No	NA	Proximal	Left	Yes	No	No	No	No	Yes	No	No	No
504	M	60	176	76	24.5351	No	Yes	Kidney	Genitourinary	No	No	No	No	No	No	No	No	IV	other	3	No	Yes	No	NA	14.4	314	NA	3.25	NA	No	No	Lobar	NA	NA	NA	NA	NA	NA	NA	NA	No	Yes	No	No	No	No	No	No	No
505	F	73	154.8	51.6	21.5332	No	Yes	Lymphoma	Hematologic	No	No	No	No	No	No	No	No	IV	Lymphoma	0	Unknown	No	No	7.74	7.9	26	6160	6.98	1.982	Yes	No	Central	Proximal	Left	No	No	No	28	Proximal	Bilateral	Yes	No	Yes	No	Yes	Yes	Yes	No	No
506	M	44	181.5	NA	NA	No	Yes	HCC	HBP	No	No	No	No	No	No	No	No	IV	other	0	Unknown	No	No	NA	13.5	73	NA	NA	NA	No	No	Segmental	NA	NA	NA	NA	NA	NA	NA	NA	Yes	Yes	No	No	No	No	No	No	No
507	F	88	155	56.5	23.5172	No	No	NA	NA	No	No	No	Yes	No	No	No	No	NA	NA	NA	NA	NA	NA	6.38	12.3	238	24109	0.77	0.099	No	No	Central	No	NA	No	No	No	54	NA	NA	Yes	No	Yes	No	No	Yes	No	No	No
508	M	49	175.6	72.7	23.5768	Idiopathic	No	NA	NA	No	No	No	No	No	No	No	No	NA	NA	NA	NA	NA	NA	NA	NA	NA	NA	NA	NA	Yes	No	Central	NA	NA	Yes	Yes	No	41.6	Proximal	Bilateral	Yes	No	No	No	No	Yes	No	No	No
509	F	45	152	48.6	21.0353	No	Yes	Colon	GI	Yes	Yes	No	No	No	No	No	No	IV	AD	19	Yes	No	No	NA	9.1	231	2336	0.66	0.006	Yes	No	Central	No	NA	No	No	No	32	No	NA	No	Yes	No	No	Yes	Yes	No	No	No
510	M	47	180	79.5	24.537	No	Yes	Lung	Lung	No	No	No	No	No	No	No	No	IV	AD	22	No	Yes	No	NA	11.4	257	NA	NA	NA	No	Yes	Lobar	NA	NA	NA	NA	NA	NA	NA	NA	No	Yes	No	No	Yes	No	No	No	No
511	M	62	168	60.9	21.5774	No	Yes	Lung	Lung	No	No	No	No	No	No	No	No	IV	AD	13	Yes	Yes	No	7.55	10.1	26	1077	0.18	0.28	Yes	No	Segmental	Proximal	Left	No	No	No	28	Proximal	Left	Yes	No	Yes	No	Yes	Yes	No	No	No
512	F	54	156.9	58.7	23.8447	No	Yes	Lung	Lung	No	No	No	No	No	No	No	No	IV	AD	41	No	Yes	No	6.18	11.1	48	NA	0.43	0.006	No	No	Central	NA	NA	No	No	No	NA	NA	NA	Yes	No	No	No	Yes	Yes	No	No	No
513	F	82	153	61.9	26.4428	Idiopathic	No	NA	NA	No	No	No	No	No	No	No	No	NA	NA	NA	NA	NA	NA	6.49	10.8	259	124.2	0.18	0.006	No	No	Segmental	No	NA	No	No	No	NA	No	NA	No	Yes	No	No	No	Yes	No	No	No
514	F	74	148	87.65	40.0155	No	Yes	Esophagus	GI	Yes	Yes	No	No	No	No	No	No	I	AD	2	No	No	No	NA	NA	NA	NA	NA	NA	No	No	Segmental	NA	NA	NA	NA	NA	NA	NA	NA	No	Yes	Unknown	Unknown	Unknown	No	No	No	No
515	M	66	164.2	64.1	23.7745	No	Yes	Lung	Lung	No	No	No	No	No	No	No	No	IV	other	3	No	Yes	No	NA	9	370	NA	NA	NA	Yes	No	Lobar	NA	NA	NA	NA	NA	NA	NA	NA	Yes	Yes	No	No	No	Yes	No	No	No
516	M	79	154.4	48	20.1348	No	No	NA	NA	No	No	No	Yes	No	No	No	No	NA	NA	NA	NA	NA	NA	2.14	13.3	241	536.6	0.47	0.006	Yes	No	Lobar	Proximal	Right	NA	NA	NA	NA	Proximal	Right	Yes	No	No	No	No	Yes	No	No	No
517	M	42	NA	NA	NA	Idiopathic	No	NA	NA	No	No	No	No	No	No	No	No	NA	NA	NA	NA	NA	NA	NA	NA	NA	NA	NA	NA	No	Yes	Lobar	NA	NA	NA	NA	NA	NA	NA	NA	Yes	No	No	No	No	Yes	No	No	No
518	M	66	162	48.8	18.5947	No	Yes	Esophagus	GI	No	No	No	No	No	No	No	No	IV	AD	12	No	Yes	No	NA	9.8	120	NA	NA	NA	No	No	Lobar	NA	NA	NA	NA	NA	NA	NA	NA	No	Yes	No	No	Yes	Yes	No	No	No
519	M	62	163	59.9	22.5451	No	Yes	Lung	Lung	No	No	No	No	No	No	No	No	IV	AD	8	No	No	No	18.22	12.7	200	NA	NA	NA	Yes	No	Central	NA	NA	NA	NA	NA	NA	Proximal	Left	No	Yes	No	No	No	No	No	No	No
520	M	66	160.3	56.6	22.0267	No	Yes	Lung	Lung	No	No	No	No	No	No	No	No	IV	SCC	2	No	Yes	No	NA	11.3	176	NA	NA	NA	No	No	Segmental	NA	NA	NA	NA	NA	NA	NA	NA	No	Yes	No	No	No	Yes	No	No	No
521	M	38	177	63.1	20.1411	No	Yes	Lung	Lung	Yes	Yes	No	No	No	No	No	No	IV	AD	16	Yes	Yes	No	8.37	11.9	304	NA	NA	NA	Yes	No	Lobar	NA	NA	NA	NA	NA	NA	Proximal	Bilateral	Yes	No	No	No	Yes	Yes	No	No	No
522	M	62	161	58.5	22.5686	No	No	NA	NA	Yes	No	Yes	No	No	No	No	No	NA	NA	NA	NA	NA	NA	9.24	8.1	236	560.4	1.11	0.108	No	No	Lobar	NA	NA	NA	NA	NA	NA	NA	NA	Yes	No	Yes	No	Yes	Yes	No	No	No
523	F	56	159	51.2	20.2524	No	Yes	Breast	Other	Yes	Yes	No	No	No	No	No	No	I	other	0	Unknown	No	No	8.55	14.1	148	3288	3.17	0.088	Yes	No	Central	No	NA	Yes	Yes	Yes	56	Distal	Bilateral	Yes	No	Yes	No	No	Yes	No	No	No
524	F	76	147	55.7	25.7763	No	Yes	Lung	Lung	No	No	No	No	No	No	No	No	IV	AD	45	No	Yes	No	NA	NA	NA	NA	NA	NA	No	No	Segmental	NA	NA	NA	NA	NA	NA	NA	NA	Yes	Yes	No	No	Yes	No	No	No	No
525	F	41	159.9	52.6	20.5726	No	Yes	Lung	Lung	No	No	No	No	No	No	No	No	IV	AD	16	Yes	No	No	33.32	9	161	149.1	7.25	2.033	Yes	No	Lobar	Proximal	Right	No	No	No	NA	NA	NA	Yes	No	Yes	No	Yes	Yes	No	Yes	No
526	M	67	166.2	62	22.4455	No	Yes	Lung	Lung	Yes	Yes	No	No	No	No	No	No	I	AD	2	Unknown	No	No	10.52	11	479	304.6	3.44	0.01	No	No	Lobar	NA	NA	NA	NA	NA	NA	NA	NA	Yes	No	No	No	Yes	No	No	No	No
527	F	48	167.9	130.9	46.4342	No	No	NA	NA	No	No	No	No	No	No	Contraceptive	No	NA	NA	NA	NA	NA	NA	3.01	15.3	290	51.74	0.75	0.006	No	No	Central	No	NA	NA	NA	NA	NA	No	NA	Yes	No	No	No	Yes	Yes	No	No	No
528	M	56	175.6	82.4	26.7226	No	Yes	Lymphoma	Hematologic	No	No	No	No	No	No	No	No	II	Lymphoma	8	No	Yes	No	NA	9.8	73	NA	NA	NA	No	No	Segmental	No	NA	NA	NA	NA	NA	Proximal	Right	Yes	No	No	No	Yes	Yes	No	No	No
529	F	76	158	53.6	21.4709	No	Yes	Biliary	HBP	No	No	No	No	No	No	No	No	IV	AD	0	Unknown	No	No	9.33	11.7	132	3140	1.55	0.028	Yes	Yes	Central	NA	NA	No	No	No	36.4	NA	NA	Yes	No	No	No	No	Yes	No	No	No
530	F	62	149.7	46.5	20.7496	No	Yes	Lung	Lung	No	No	No	No	No	No	No	No	IV	SCC	6	Yes	Yes	No	NA	10.8	235	NA	NA	NA	No	No	Central	NA	NA	NA	NA	NA	NA	NA	NA	Yes	Yes	No	No	No	Yes	No	No	No
531	F	74	158	60	24.0346	No	Yes	Lung	Lung	Yes	Yes	No	No	No	No	No	No	III	AD	2	No	No	No	NA	11.1	280	NA	NA	NA	Yes	No	Lobar	NA	NA	NA	NA	NA	NA	NA	NA	No	Yes	No	No	No	No	No	No	No
532	F	27	152	42.5	18.3951	No	Yes	Lymphoma	Hematologic	No	No	No	No	No	No	No	No	IV	Lymphoma	7	Yes	Yes	No	NA	9.2	103	NA	NA	NA	No	No	Lobar	NA	NA	No	No	No	NA	NA	NA	Yes	Yes	No	No	Yes	Yes	No	No	No
533	M	60	173	85	28.4005	No	Yes	Colon	GI	No	No	No	No	No	No	No	No	IV	AD	8	Yes	Yes	No	NA	7.9	259	NA	NA	NA	No	No	Segmental	NA	NA	NA	NA	NA	NA	NA	NA	No	Yes	No	No	No	No	No	No	No
534	M	39	176	70.7	22.8241	No	Yes	Stomach	GI	No	No	No	No	No	No	No	No	IV	AD	0	Unknown	No	No	12.49	10.2	302	NA	NA	NA	Yes	No	Segmental	NA	NA	No	No	No	29.9	NA	NA	Yes	No	No	No	No	Yes	No	No	No
535	M	60	172.7	78	26.1523	No	Yes	Lung	Lung	No	No	No	No	No	No	No	No	IV	AD	2	No	Yes	No	NA	12.3	229	NA	NA	NA	No	No	Segmental	NA	NA	NA	NA	NA	NA	NA	NA	No	Yes	No	No	No	No	No	No	No
536	M	56	176	77.5	25.0194	No	Yes	Biliary	HBP	No	No	No	No	No	No	No	No	IV	AD	6	Yes	Yes	No	NA	9	71	NA	NA	NA	Yes	No	Central	Proximal	Left	NA	NA	NA	NA	NA	NA	Yes	Yes	No	No	Yes	Yes	No	No	No
537	M	56	171.9	58.2	19.6957	No	Yes	Lung	Lung	No	No	No	No	No	No	No	No	IV	AD	1	Unknown	No	Past	5.22	12.6	219	689	2.16	NA	Yes	No	Segmental	NA	NA	NA	NA	NA	NA	NA	NA	Yes	Yes	No	No	Yes	Yes	No	No	No
538	M	74	166	75.1	27.2536	No	Yes	Lung	Lung	No	No	No	No	No	No	No	No	II	AD,SCC	13	No	No	No	NA	10.1	215	NA	NA	NA	No	No	Segmental	NA	NA	NA	NA	NA	NA	NA	NA	No	Yes	No	No	No	No	No	No	No
539	M	73	156.1	62.5	25.6492	No	Yes	Lung	Lung	No	No	No	No	No	No	No	No	I	AD	0	Unknown	No	No	NA	NA	NA	NA	NA	NA	No	Yes	Central	NA	NA	NA	NA	NA	NA	NA	NA	No	Yes	No	No	No	No	No	No	No
540	M	50	172	70.3	23.7628	No	Yes	Sarcoma	Other	No	No	No	No	No	No	No	No	III	other	0	Unknown	No	No	6.38	12.6	217	523.8	5.48	1.17	Yes	No	Central	No	NA	Yes	Yes	No	33	No	NA	Yes	No	Yes	No	Yes	Yes	No	No	No
541	M	84	159.9	49.9	19.5166	No	Yes	Kidney	Genitourinary	No	No	No	No	No	No	No	No	IV	other	5	No	Yes	No	14.35	11.3	179	NA	NA	NA	No	No	Segmental	NA	NA	NA	NA	NA	NA	Proximal	Bilateral	No	Yes	No	No	No	Yes	No	No	No
542	F	69	150	50.3	22.3556	No	No	NA	NA	No	No	No	Yes	No	No	No	No	NA	NA	NA	NA	NA	NA	16.26	14	194	618.1	8.48	0.697	Yes	No	Central	Proximal	Right	No	No	No	NA	No	NA	Yes	No	Yes	No	Yes	Yes	No	Yes	No
543	M	70	157.8	70.7	28.3926	No	Yes	Lung	Lung	No	No	No	No	No	No	No	No	III	SCC	4	No	Yes	No	NA	12	250	NA	NA	NA	No	No	Segmental	NA	NA	NA	NA	NA	NA	NA	NA	No	Yes	No	No	No	No	No	No	No
544	M	40	181	76.6	23.3815	No	No	NA	NA	Yes	No	Yes	No	No	No	No	No	NA	NA	NA	NA	NA	NA	NA	11.3	473	NA	NA	NA	No	Yes	Segmental	NA	NA	NA	NA	NA	NA	NA	NA	Yes	No	No	No	No	Yes	No	No	No
545	M	54	160.3	54.44	21.1861	No	Yes	Lung	Lung	No	No	No	No	No	No	No	No	III	AD	0	Unknown	No	No	17.08	9.6	331	146.8	0.18	0.006	Yes	No	Central	NA	NA	No	No	No	25	Proximal	Bilateral	Yes	No	No	No	No	Yes	No	No	No
546	M	20	176	85	27.4406	No	No	NA	NA	No	No	No	Yes	No	No	No	Yes	NA	NA	NA	NA	NA	NA	1.4	14.3	281	1215	19.63	2.521	No	No	Lobar	NA	NA	NA	NA	NA	NA	NA	NA	No	No	Yes	No	No	Yes	No	No	No
547	F	80	160	84	32.8125	No	No	NA	NA	No	No	No	Yes	No	No	No	No	NA	NA	NA	NA	NA	NA	2.66	10.3	302	4645	1.93	0.188	Yes	No	Central	NA	NA	Yes	Yes	Yes	43	Distal	Bilateral	Yes	No	No	No	Yes	Yes	No	No	No
548	M	18	163.3	51.8	19.4248	No	No	NA	NA	No	No	No	No	No	No	No	Yes	NA	NA	NA	NA	NA	NA	NA	9.6	347	NA	NA	NA	Yes	Yes	Segmental	No	NA	Yes	Yes	No	NA	NA	NA	Yes	No	No	No	No	No	No	No	No
549	F	72	155.7	57	23.5124	No	Yes	Lymphoma	Hematologic	No	No	No	No	No	No	No	No	II	Lymphoma	0	Unknown	No	No	NA	13.8	154	NA	NA	NA	Yes	No	Central	NA	NA	No	No	No	44	NA	NA	Yes	No	No	No	No	Yes	No	No	No
550	M	52	177	79.55	25.3918	No	Yes	Lung	Lung	Yes	Yes	No	No	No	No	No	No	IV	AD	44	No	Yes	No	NA	15.1	166	NA	NA	NA	Yes	No	Lobar	NA	NA	NA	NA	NA	NA	Distal	Right	No	Yes	No	No	No	No	No	No	No
551	F	62	159.2	65.2	25.7254	No	Yes	Gynecologic	Genitourinary	Yes	Yes	No	No	No	No	No	No	I	AD	0	Unknown	No	No	60	10.3	222	NA	NA	NA	Yes	No	Segmental	No	NA	NA	NA	NA	NA	No	NA	No	No	No	No	No	Yes	No	No	No
552	F	49	149.6	54.5	24.3519	Idiopathic	No	NA	NA	No	No	No	No	No	No	No	No	NA	NA	NA	NA	NA	NA	0.79	8.1	292	1917	0.71	0.013	No	No	Central	NA	NA	Yes	Yes	Yes	78.2	No	NA	Yes	No	Yes	No	No	Yes	No	No	No
553	M	63	166	43.9	15.9312	No	Yes	Colon	GI	Yes	Yes	No	No	No	No	No	No	IV	AD	2	Unknown	No	No	5.44	10.4	337	NA	1.54	0.027	Yes	No	Central	NA	NA	NA	NA	NA	NA	Distal	Bilateral	Yes	No	Yes	No	No	Yes	Yes	No	No
554	M	70	158	59.7	23.9144	No	No	NA	NA	No	No	No	Yes	No	No	No	No	NA	NA	NA	NA	NA	NA	60	14.4	171	12464	1.99	0.106	Yes	No	Central	NA	NA	Yes	Yes	No	35	Proximal	Bilateral	Yes	No	Yes	Yes	No	Yes	No	Yes	Yes
555	M	70	164.6	55.15	20.3557	No	No	NA	NA	No	No	No	No	No	No	No	No	NA	NA	NA	NA	NA	NA	NA	NA	NA	NA	NA	NA	No	No	Segmental	NA	NA	NA	NA	NA	NA	NA	NA	No	Yes	Unknown	Unknown	Unknown	No	No	No	No
556	M	66	170	52.7	18.2353	No	No	NA	NA	No	No	No	No	No	No	No	No	NA	NA	NA	NA	NA	NA	NA	NA	NA	NA	NA	NA	No	No	Lobar	NA	NA	No	No	No	40	No	NA	Yes	No	Yes	No	No	Yes	No	No	No
557	M	77	163.9	61.1	22.7449	No	No	NA	NA	No	No	No	Yes	No	No	No	No	NA	NA	NA	NA	NA	NA	3.95	13.3	284	164	0.18	0.006	Yes	No	Lobar	NA	NA	No	No	No	NA	No	NA	No	Yes	No	No	No	Yes	No	No	No
558	F	62	151.7	61.05	26.5286	No	Yes	Lung	Lung	No	No	No	No	No	No	No	No	III	AD	0	Unknown	No	No	NA	13.5	214	NA	NA	NA	No	No	Subsegmental	NA	NA	No	No	No	28	Distal	Right	No	Yes	No	No	No	Yes	No	No	No
559	M	69	161	NA	NA	No	Yes	Lung	Lung	No	No	No	No	No	No	No	No	IV	AD	7	No	Yes	No	NA	11.9	213	NA	NA	NA	Yes	No	Segmental	NA	NA	NA	NA	NA	NA	NA	NA	Yes	Yes	No	No	No	No	No	No	No
560	F	76	148	57.2	26.114	No	Yes	Lung	Lung	No	No	No	No	No	No	No	No	IV	AD	26	Yes	No	No	NA	NA	NA	NA	NA	NA	No	No	Subsegmental	NA	NA	NA	NA	NA	NA	NA	NA	Yes	Yes	No	No	No	No	No	No	No
561	F	78	150.2	53.6	23.7588	Idiopathic	No	NA	NA	No	No	No	No	No	No	No	No	NA	NA	NA	NA	NA	NA	NA	13.9	285	NA	NA	NA	No	No	Segmental	NA	NA	NA	NA	NA	NA	NA	NA	Yes	No	No	No	No	Yes	No	No	No
562	F	48	151	54.1	23.727	No	Yes	Lung	Lung	No	No	No	No	No	No	No	No	IV	AD	2	No	Yes	No	NA	12	294	NA	NA	NA	No	No	Segmental	NA	NA	NA	NA	NA	NA	NA	NA	No	Yes	No	No	No	No	No	No	No
563	M	68	172	75.5	25.5206	No	Yes	Sarcoma	Other	Yes	Yes	No	No	No	No	No	No	IV	other	40	Yes	No	No	14.85	10.8	151	11223	37.69	47.237	No	No	Segmental	NA	NA	NA	NA	NA	NA	No	NA	Yes	Yes	Yes	Yes	Yes	No	No	No	No
564	F	75	159	61	24.1288	No	No	NA	NA	Yes	No	Yes	No	No	No	No	No	NA	NA	NA	NA	NA	NA	5.97	12.6	210	927.5	0.18	0.006	No	No	Central	No	NA	No	No	No	39	Distal	Right	Yes	No	Yes	No	No	Yes	No	No	No
565	M	73	157	64.6	26.208	No	Yes	Lung	Lung	No	No	No	No	No	No	No	No	IV	Small cell	3	No	Yes	No	NA	10.6	143	NA	NA	NA	Yes	No	Segmental	NA	NA	NA	NA	NA	NA	NA	NA	No	Yes	No	No	No	No	No	No	No
566	M	84	168	59	20.9042	No	Yes	Colon	GI	No	No	No	No	No	No	No	No	II	AD	48	No	No	No	NA	11.9	163	NA	NA	NA	No	No	Segmental	NA	NA	NA	NA	NA	NA	NA	NA	No	Yes	No	No	No	No	No	No	No
567	M	76	159.7	44.2	17.3306	No	Yes	Lymphoma	Hematologic	No	No	No	No	No	No	No	No	IV	Lymphoma	3	No	Yes	No	8.72	8.2	124	NA	NA	NA	Yes	No	Segmental	NA	NA	NA	NA	NA	NA	Distal	Bilateral	No	Yes	No	No	Yes	Yes	No	No	No
568	F	78	161	52.5	20.2538	No	No	NA	NA	Yes	No	Yes	No	No	No	No	No	NA	NA	NA	NA	NA	NA	5.22	9.6	176	NA	1.23	0.016	Yes	No	Central	No	NA	NA	NA	NA	NA	Proximal	Right	Yes	No	Yes	No	Yes	Yes	No	No	No
569	M	74	167	63.1	22.6254	No	Yes	Lung	Lung	No	No	No	No	No	No	No	No	I	SCC	0	Unknown	No	No	NA	9.7	184	NA	NA	NA	Yes	No	Central	NA	NA	No	No	No	24.3	Proximal	Left	Yes	No	No	No	No	Yes	No	No	No
570	F	70	154.9	59.2	24.6728	No	Yes	Colon	GI	Yes	Yes	No	No	No	No	No	No	IV	AD	39	Yes	No	No	4.66	11.7	147	NA	0.9	0.006	Yes	No	Lobar	Proximal	Left	NA	NA	NA	NA	Proximal	Bilateral	Yes	No	No	No	No	Yes	No	No	No
571	M	53	170.4	63.45	21.8521	No	Yes	Lung	Lung	Yes	Yes	No	No	No	No	No	No	I	AD	0	Unknown	No	No	3.95	13.1	182	NA	NA	NA	Yes	No	Central	No	NA	NA	NA	NA	NA	No	NA	No	No	Yes	No	Yes	Yes	No	No	No
572	F	41	153.6	51	21.6166	No	Yes	Sarcoma	Other	No	No	No	No	No	No	No	No	IV	other	8	Yes	Yes	No	NA	8.9	142	NA	NA	NA	No	No	Lobar	NA	NA	NA	NA	NA	NA	NA	NA	No	Yes	No	No	No	No	No	No	No
573	F	65	161.8	50.5	19.2901	No	Yes	Pancreas	HBP	No	No	No	No	No	No	No	No	IV	AD	2	No	Yes	No	4.78	10	182	NA	NA	NA	Yes	No	Central	Proximal	Left	No	No	No	30	Proximal	Left	Yes	No	No	No	No	Yes	No	No	No
574	M	53	163.7	64.7	24.1439	No	Yes	Lung	Lung	No	No	No	No	No	No	No	No	IV	Small cell	2	No	Yes	No	NA	13.8	298	NA	NA	NA	Yes	No	Lobar	NA	NA	NA	NA	NA	NA	NA	NA	No	Yes	No	No	No	No	No	No	No
575	M	58	161.2	63.15	24.3021	No	Yes	Colon	GI	No	No	No	No	No	No	No	No	III	AD	5	No	Yes	Current	NA	13.1	213	NA	NA	NA	Yes	No	Segmental	NA	NA	NA	NA	NA	NA	NA	NA	No	Yes	No	No	No	No	No	No	No
576	F	53	163	70.6	26.5723	No	Yes	Lung	Lung	No	No	No	No	No	No	No	No	IV	AD	19	No	Yes	No	NA	9.9	157	NA	NA	NA	Yes	No	Lobar	NA	NA	NA	NA	NA	NA	NA	NA	No	Yes	No	No	No	Yes	No	No	No
577	F	76	150	60.3	26.8	No	No	NA	NA	No	No	No	Yes	No	No	No	No	NA	NA	NA	NA	NA	NA	NA	13	151	238.5	0.6	0.006	Yes	No	Lobar	No	NA	No	No	No	NA	NA	NA	No	No	No	No	No	Yes	No	No	No
578	F	74	161	NA	NA	No	No	NA	NA	No	No	No	No	No	No	No	Yes	NA	NA	NA	NA	NA	NA	28.76	11	131	NA	NA	NA	Yes	No	Segmental	No	NA	NA	NA	NA	NA	NA	NA	No	No	Yes	No	Yes	Yes	No	No	No
579	F	60	151.7	49.4	21.4662	No	Yes	Gynecologic	Genitourinary	No	No	No	No	No	No	No	No	III	AD	0	Unknown	Yes	No	17.92	11.4	389	64.7	0.45	0.006	Yes	No	Lobar	NA	NA	No	No	No	28	Distal	Right	No	Yes	No	No	No	Yes	No	No	No
580	F	60	159.7	65.6	25.7214	No	Yes	Gynecologic	Genitourinary	No	No	No	No	No	No	No	No	IV	AD	21	Yes	Yes	No	10.94	11.3	793	NA	NA	NA	No	No	Lobar	NA	NA	NA	NA	NA	NA	NA	NA	No	Yes	No	No	No	Yes	No	No	No
581	F	41	163.6	57.2	21.3712	No	Yes	Colon	GI	No	No	No	No	No	No	No	No	I	AD	6	No	No	No	NA	13.3	202	NA	NA	NA	Yes	No	Segmental	NA	NA	NA	NA	NA	NA	NA	NA	No	Yes	Unknown	Unknown	Unknown	Yes	No	No	No
582	F	62	150.8	54.3	23.878	No	Yes	Lung	Lung	No	No	No	No	No	No	No	No	IV	AD	30	Yes	No	No	NA	12.7	215	NA	NA	NA	No	No	Segmental	NA	NA	No	No	No	NA	NA	NA	Yes	Yes	No	No	No	No	No	No	No
583	M	75	NA	NA	NA	No	Yes	Lung	Lung	Yes	Yes	No	No	No	No	No	No	IV	AD	2	No	No	No	NA	11.9	185	NA	NA	NA	Yes	No	Segmental	NA	NA	NA	NA	NA	NA	NA	NA	No	Yes	No	No	No	No	No	No	No
584	F	61	159.7	47.2	18.5068	No	Yes	Gynecologic	Genitourinary	Yes	Yes	No	No	No	No	No	No	IV	AD	1	Unknown	Yes	No	19.31	10	228	NA	2.44	0.035	Yes	No	Central	Proximal	Left	NA	NA	NA	NA	NA	NA	Yes	No	Yes	No	Yes	Yes	No	No	No
585	M	71	159.4	57.4	22.591	No	Yes	Lung	Lung	No	No	No	No	No	No	No	No	II	AD	8	No	No	No	NA	16.2	152	NA	NA	NA	No	No	Central	NA	NA	No	No	No	38	NA	NA	No	Yes	No	No	Yes	Yes	No	No	No
586	M	59	168.7	82.5	28.9884	No	Yes	Colon	GI	No	No	No	No	No	No	No	No	II	AD	20	No	Yes	No	NA	15.7	151	NA	NA	NA	No	No	Lobar	NA	NA	No	No	No	25	NA	NA	Yes	Yes	No	No	No	Yes	No	No	No
587	M	73	165.5	NA	NA	Idiopathic	No	NA	NA	No	No	No	No	No	No	No	No	NA	NA	NA	NA	NA	NA	NA	NA	NA	NA	NA	NA	Yes	No	Central	NA	NA	NA	NA	NA	NA	NA	NA	Yes	Yes	No	No	No	Yes	No	No	No
588	F	54	150.6	78.3	34.5233	Idiopathic	No	NA	NA	No	No	No	No	No	No	No	No	NA	NA	NA	NA	NA	NA	9.5	14.6	222	5584	2.3	0.019	Yes	No	Central	NA	NA	Yes	Yes	Yes	59.2	Proximal	Bilateral	Yes	No	Yes	Yes	Yes	Yes	No	No	No
589	M	57	173.8	96.6	31.9799	No	Yes	Colon	GI	Yes	Yes	No	No	No	No	No	No	IV	AD	20	Yes	No	No	10.85	8.3	144	NA	11.92	0.03	Yes	No	Segmental	No	NA	NA	NA	NA	NA	NA	NA	Yes	No	Yes	No	Yes	No	No	No	No
590	M	62	166.1	78.9	28.5981	No	No	NA	NA	Yes	No	Yes	No	No	No	No	No	NA	NA	NA	NA	NA	NA	3.83	8.3	431	580.8	1.92	0.033	Yes	No	Segmental	No	NA	NA	NA	NA	NA	No	NA	Yes	No	Yes	No	Yes	No	No	No	No
591	M	28	175.8	74	23.9438	No	Yes	Hematologic	Hematologic	No	No	No	No	No	No	No	No	Unknown	other	6	Yes	Yes	No	NA	10.1	63	NA	NA	NA	No	No	Segmental	NA	NA	NA	NA	NA	NA	NA	NA	No	Yes	No	No	No	No	No	No	No
592	M	59	162	52	19.8141	No	Yes	Stomach	GI	No	No	No	No	No	No	No	No	IV	AD	21	Yes	No	No	31.04	11.2	204	1166	10.17	0.929	Yes	No	Central	Proximal	Left	Yes	Yes	Yes	43	NA	NA	Yes	No	Yes	Yes	Yes	Yes	No	No	No
593	F	76	NA	NA	NA	No	No	NA	NA	No	No	No	Yes	No	No	No	No	NA	NA	NA	NA	NA	NA	2.73	11.9	171	NA	0.99	0.053	Yes	No	Central	NA	NA	NA	NA	NA	NA	Proximal	Bilateral	Yes	No	No	No	No	Yes	No	No	No
594	F	31	158	89	35.6513	No	No	NA	NA	No	No	No	No	No	Yes	No	No	NA	NA	NA	NA	NA	NA	2.57	11.6	240	439.5	2.58	0.104	Yes	No	Subsegmental	No	NA	No	No	No	23	No	NA	Yes	No	Yes	Yes	Yes	Yes	No	No	No
595	F	72	152.9	53.7	22.9699	No	Yes	Pancreas	HBP	No	No	No	No	No	No	No	No	IV	AD	4	Yes	Yes	No	NA	12.3	478	NA	NA	NA	Yes	No	Segmental	NA	NA	No	No	No	30.8	Distal	Left	Yes	Yes	No	No	No	Yes	No	No	No
596	M	72	160	42	16.4062	No	No	NA	NA	Yes	No	Yes	No	No	No	No	No	NA	NA	NA	NA	NA	NA	NA	7.7	171	NA	NA	NA	No	No	Central	NA	NA	NA	NA	NA	NA	Distal	Bilateral	No	Yes	No	No	No	Yes	No	No	No
597	M	70	168.4	67.35	23.7494	No	Yes	Esophagus	GI	Yes	Yes	No	No	No	No	No	No	III	SCC	3	No	No	Past	5	9.6	150	NA	NA	NA	No	No	Segmental	No	NA	NA	NA	NA	NA	NA	NA	Yes	No	Yes	No	Yes	Yes	No	No	No
598	M	31	173	55.2	18.4436	No	No	NA	NA	No	No	No	No	No	No	No	No	NA	NA	NA	NA	NA	NA	NA	16.4	154	NA	NA	NA	No	No	Segmental	NA	NA	No	No	No	22	NA	NA	No	Yes	No	No	No	Yes	No	No	No
599	F	64	156.3	67.05	27.4461	No	Yes	Lung	Lung	No	No	No	No	No	No	No	No	II	AD	90	No	No	No	NA	13.9	223	NA	NA	NA	No	No	Central	NA	NA	NA	NA	NA	NA	NA	NA	No	Yes	No	No	Yes	Yes	No	No	No
600	F	51	157	49.9	20.2442	No	Yes	Gynecologic	Genitourinary	No	No	No	No	No	No	No	No	IV	SCC	41	Yes	No	No	5.97	8.7	192	936.8	3.07	0.006	Yes	No	Segmental	No	NA	No	No	No	44.1	Proximal	Left	Yes	No	No	Yes	Yes	Yes	No	No	No
601	M	52	163	62	23.3355	No	Yes	Hematologic	Hematologic	No	No	No	No	No	No	No	No	Unknown	other	34	No	No	No	16.65	11.2	40	741.8	1.75	0.049	No	No	Segmental	No	NA	NA	NA	NA	NA	Distal	Bilateral	Yes	No	Yes	No	Yes	Yes	No	No	No
602	F	73	155.2	57.2	23.7472	No	Yes	Colon	GI	No	No	No	No	No	No	No	No	IV	AD	18	Yes	Yes	No	NA	10.7	102	NA	NA	NA	Yes	No	Central	NA	NA	NA	NA	NA	NA	NA	NA	No	Yes	No	No	No	Yes	No	No	No
603	F	57	159	51.7	20.4501	No	Yes	Colon	GI	No	No	No	No	No	No	No	No	II	AD	0	Unknown	No	No	9.59	13.9	287	NA	NA	NA	No	No	Subsegmental	NA	NA	No	No	No	27	No	NA	Yes	Yes	No	No	No	Yes	No	No	No
604	F	62	156.8	50.1	20.3773	No	Yes	Pancreas	HBP	No	No	No	No	No	No	No	No	IV	AD	3	No	Yes	No	2.97	10.1	353	85.66	0.18	0.006	Yes	No	Lobar	NA	NA	No	No	No	35	NA	NA	Yes	No	Yes	No	No	Yes	No	No	No
605	M	70	170	70.2	24.2907	No	No	NA	NA	No	No	No	Yes	No	No	No	No	NA	NA	NA	NA	NA	NA	12.13	13.4	170	83.74	0.76	0.006	No	No	Central	NA	NA	No	No	No	26	Proximal	Bilateral	Yes	Yes	No	No	No	Yes	No	No	No
606	F	57	150.8	44	19.3486	No	Yes	Lung	Lung	No	No	No	No	No	No	No	No	IV	AD	1	Unknown	No	No	NA	11.4	241	NA	NA	NA	No	No	Lobar	NA	NA	NA	NA	NA	NA	NA	NA	No	Yes	No	No	No	No	No	No	No
607	M	80	168	67.8	24.0221	No	Yes	Lung	Lung	No	No	No	No	No	No	No	No	III	AD	7	No	No	No	10.18	12.2	114	359.8	2.31	0.124	Yes	No	Central	NA	NA	No	Yes	Yes	40	Proximal	Left	Yes	No	Yes	No	Yes	Yes	No	No	No
608	F	64	158.9	54.9	21.7433	No	No	NA	NA	No	No	No	No	No	No	No	No	NA	NA	NA	NA	NA	NA	2.77	9.2	58	26958	0.18	0.093	No	No	Central	Proximal	Right	No	No	No	37	Distal	Left	Yes	No	Yes	Yes	Yes	No	No	No	No
609	M	69	163.1	76.8	28.8704	No	Yes	Lung	Lung	No	No	No	No	No	No	No	No	IV	AD	27	Yes	No	No	NA	11.4	221	NA	NA	NA	No	No	Subsegmental	NA	NA	NA	NA	NA	NA	NA	NA	No	Yes	No	No	No	No	No	No	No
610	F	73	154.1	64	26.951	No	Yes	Breast	Other	No	No	No	No	No	No	No	No	IV	other	79	No	Yes	No	4.78	10.3	328	300.1	NA	NA	No	No	Central	NA	NA	NA	NA	NA	NA	Proximal	Right	Yes	No	No	No	Yes	Yes	No	No	No
611	F	54	151.3	66.2	28.9188	No	Yes	Other	Other	No	No	No	No	No	No	No	No	III	other	53	Yes	Yes	No	2.48	10.9	133	NA	NA	NA	No	No	Central	Proximal	Right	No	No	Yes	68	NA	NA	No	No	Yes	No	Yes	Yes	No	No	No
612	M	74	172	65	21.9713	No	No	NA	NA	No	No	No	Yes	No	No	No	No	NA	NA	NA	NA	NA	NA	25.91	14.7	181	NA	NA	NA	No	No	Lobar	Proximal	Left	No	No	No	NA	Proximal	Left	Yes	No	No	No	Yes	Yes	No	No	No
613	M	70	153.9	58.4	24.6567	No	Yes	Lymphoma	Hematologic	No	No	No	No	No	No	No	No	III	Lymphoma	88	No	Yes	No	NA	9.5	32	NA	NA	NA	Yes	No	Segmental	NA	NA	NA	NA	NA	NA	NA	NA	No	Yes	No	No	No	No	No	No	No
614	M	79	162	62.1	23.6626	No	Yes	Lymphoma	Hematologic	Yes	Yes	No	No	No	No	No	No	IV	Lymphoma	2	No	Yes	No	NA	11.6	207	NA	NA	NA	Yes	No	Segmental	No	NA	No	No	No	39	Distal	Bilateral	Yes	No	No	No	No	Yes	No	No	No
615	M	26	179	70.4	21.9718	No	Yes	Other	Other	No	No	No	No	No	No	No	No	IV	other	6	Yes	Yes	No	NA	11.2	230	NA	NA	NA	No	Yes	Central	NA	NA	NA	NA	NA	NA	NA	NA	No	Yes	No	No	No	Yes	No	No	No
616	M	75	163	60.8	22.8838	No	Yes	Stomach	GI	Yes	Yes	No	No	No	No	No	No	IV	AD	0	Unknown	No	No	8.99	13.4	363	2395	2.62	0.147	No	No	Segmental	NA	NA	NA	NA	NA	NA	NA	NA	No	Yes	Yes	Yes	Yes	Yes	No	No	No
617	F	39	159.3	42.3	16.669	No	Yes	Colon	GI	Yes	Yes	No	No	No	No	No	No	IV	other	50	Yes	No	No	NA	8.7	210	NA	NA	NA	No	No	Lobar	NA	NA	NA	NA	NA	NA	NA	NA	No	Yes	No	No	No	Yes	No	No	No
618	M	79	156	56.7	23.2988	No	Yes	Lymphoma	Hematologic	No	No	No	No	No	No	No	No	IV	Lymphoma	60	No	No	No	11.02	10.7	232	35000	18.28	2.911	Yes	No	Segmental	No	NA	Yes	Yes	No	40	Distal	Right	Yes	No	Yes	Yes	Yes	Yes	No	No	No
619	F	51	153.7	51.7	21.8848	No	Yes	Lung	Lung	No	No	No	No	No	No	No	No	IV	AD	1	Unknown	Yes	No	60	8.3	208	NA	0.18	0.006	Yes	No	Segmental	No	NA	No	No	No	NA	No	NA	Yes	No	Yes	Yes	No	No	No	No	No
620	M	66	171.4	56.8	19.3342	No	Yes	Lung	Lung	No	No	No	No	No	No	No	No	IV	AD	2	No	Yes	No	NA	11.3	235	NA	NA	NA	No	Yes	Lobar	NA	NA	NA	NA	NA	NA	NA	NA	No	Yes	No	No	No	Yes	No	No	No
621	F	39	155	70.1	29.1779	No	No	NA	NA	Yes	No	Yes	No	No	Yes	No	No	NA	NA	NA	NA	NA	NA	60	12	175	458.7	71.39	29.568	Yes	No	Central	No	NA	Yes	Yes	No	28	Distal	Bilateral	Yes	No	Yes	No	Yes	Yes	Yes	No	No
622	M	84	155	49.85	20.7492	No	Yes	Lung	Lung	No	No	No	No	No	No	No	No	III	SCC	41	No	No	No	NA	NA	NA	NA	NA	NA	Yes	No	Segmental	NA	NA	NA	NA	NA	NA	NA	NA	No	Yes	Unknown	Unknown	Unknown	No	No	No	No
623	M	68	175	94.2	30.7592	No	Yes	Other	Other	No	No	No	No	No	No	No	No	II	SCC	29	No	No	No	NA	10.6	203	NA	NA	NA	No	No	Lobar	NA	NA	NA	NA	NA	NA	NA	NA	No	Yes	No	No	No	Yes	No	No	No
624	M	60	163.1	75.4	28.3441	No	Yes	Lung	Lung	No	No	No	No	No	No	No	No	IV	AD	2	Yes	No	No	NA	10.4	440	NA	NA	NA	Yes	No	Lobar	NA	NA	NA	NA	NA	NA	NA	NA	No	Yes	Unknown	Unknown	Unknown	Yes	No	No	No
625	M	62	174.8	NA	NA	Idiopathic	No	NA	NA	No	No	No	No	No	No	No	No	NA	NA	NA	NA	NA	NA	NA	16.2	170	34.12	3.62	0.006	Yes	Yes	Subsegmental	NA	NA	NA	NA	NA	NA	NA	NA	Yes	No	No	No	No	No	No	No	No
626	M	58	171.6	NA	NA	No	Yes	HCC	HBP	No	No	No	No	No	No	No	No	IV	other	10	Yes	No	No	NA	10.6	27	NA	NA	NA	Yes	No	Central	NA	NA	NA	NA	NA	NA	NA	NA	No	Yes	No	No	No	No	No	No	No
627	M	73	162.7	62.3	23.5349	No	Yes	Kidney	Genitourinary	Yes	Yes	No	No	No	No	No	No	I	other	1	No	No	No	NA	11	170	NA	NA	NA	Yes	No	Segmental	NA	NA	NA	NA	NA	NA	Distal	Left	No	Yes	No	No	No	Yes	No	No	No
628	M	71	161.7	56	21.4175	No	No	NA	NA	Yes	No	Yes	No	No	No	No	No	NA	NA	NA	NA	NA	NA	23	7.5	159	4507	71.92	2.966	No	No	Lobar	NA	NA	No	No	No	NA	NA	NA	Yes	No	Yes	Yes	Yes	No	No	No	No
629	F	74	147	47.1	21.7965	No	Yes	Lung	Lung	Yes	No	Yes	No	No	No	No	No	IV	AD	4	No	Yes	No	NA	11	116	NA	NA	NA	Yes	No	Lobar	NA	NA	NA	NA	NA	NA	NA	NA	No	Yes	No	No	No	No	No	No	No
630	F	19	165.3	72.4	26.4968	No	No	NA	NA	No	No	No	No	No	No	Contraceptive	No	NA	NA	NA	NA	NA	NA	6.41	11.6	230	NA	NA	NA	Yes	Yes	Lobar	Proximal	Left	NA	NA	NA	NA	Proximal	Left	No	Yes	No	No	Yes	Yes	No	No	No
631	F	67	150	47.4	21.0667	No	Yes	Genitourinary	Genitourinary	No	No	No	No	No	No	No	No	IV	other	9	Yes	Yes	No	NA	10	159	NA	NA	NA	Yes	No	Lobar	NA	NA	NA	NA	NA	NA	NA	NA	No	Yes	No	No	No	Yes	No	No	No
632	F	56	153	58.4	24.9477	No	Yes	Colon	GI	No	No	No	No	No	No	No	No	II	AD	0	Unknown	No	No	NA	9.4	351	NA	NA	NA	No	No	Subsegmental	NA	NA	NA	NA	NA	NA	NA	NA	No	Yes	No	No	No	No	No	No	No
633	F	43	165	44.4	16.3085	No	Yes	Stomach	GI	No	No	No	No	No	No	No	No	IV	AD	31	Yes	No	No	4.7	11.6	547	NA	NA	NA	Yes	No	Subsegmental	No	NA	No	Yes	Yes	77.96	NA	NA	Yes	No	Yes	No	Yes	Yes	No	No	No
634	F	91	150	38.1	16.9333	No	No	NA	NA	No	No	No	Yes	No	No	No	No	NA	NA	NA	NA	NA	NA	NA	9.4	248	2930	1.84	0.031	No	No	Subsegmental	No	NA	No	No	No	42	Distal	Right	No	Yes	No	No	No	Yes	No	No	No
635	M	52	169.9	72.5	25.116	No	Yes	Lung	Lung	No	No	No	No	No	No	No	No	IV	AD	2	Yes	Yes	No	NA	14.3	233	NA	NA	NA	No	No	Lobar	NA	NA	No	No	No	NA	Proximal	Bilateral	No	Yes	No	No	Yes	No	No	No	No
636	M	38	190	89.3	24.7368	No	No	NA	NA	No	No	No	Yes	No	No	No	No	NA	NA	NA	NA	NA	NA	NA	12.1	212	NA	NA	NA	No	No	Central	NA	NA	NA	NA	NA	NA	NA	NA	No	Yes	Yes	No	No	Yes	No	No	No
637	F	45	156.3	63.3	25.9111	No	Yes	Gynecologic	Genitourinary	Yes	Yes	No	No	No	No	No	No	III	other	0	Unknown	No	No	29	11.5	95	NA	5.36	0.571	Yes	No	Segmental	No	NA	NA	NA	NA	NA	NA	NA	No	Yes	No	No	Yes	Yes	No	No	No
638	F	41	167.2	NA	NA	Idiopathic	No	NA	NA	No	No	No	No	No	No	No	No	NA	NA	NA	NA	NA	NA	NA	NA	NA	NA	NA	NA	Yes	No	Segmental	NA	NA	NA	NA	NA	NA	NA	NA	No	Yes	No	No	No	No	No	No	No
639	M	60	169.3	45.6	15.9093	No	Yes	Pancreas	HBP	No	No	No	No	No	No	No	No	IV	AD	2	No	Yes	No	NA	9	132	NA	NA	NA	No	No	Segmental	No	NA	No	No	No	NA	NA	NA	No	Yes	No	No	No	Yes	No	No	No
640	M	36	172	68	22.9854	No	Yes	Sarcoma	Other	No	No	No	No	No	No	No	No	IV	other	18	Yes	Yes	No	NA	10.4	264	NA	NA	NA	Yes	No	Segmental	Proximal	Left	NA	NA	NA	NA	Proximal	Left	Yes	No	No	No	No	Yes	No	No	No
641	F	58	162	67.15	25.5868	No	Yes	Lung	Lung	No	No	No	No	No	No	No	No	IV	AD	2	Yes	Yes	No	NA	13.4	245	NA	NA	NA	Yes	No	Central	NA	NA	NA	NA	NA	NA	NA	NA	No	Yes	No	No	No	No	No	No	No
642	F	32	165.3	49.5	18.1159	No	Yes	Gynecologic	Genitourinary	Yes	Yes	No	No	No	No	No	No	IV	AD	16	Yes	No	No	NA	9.3	511	NA	NA	NA	Yes	No	Lobar	NA	NA	NA	NA	NA	NA	NA	NA	No	Yes	No	No	Yes	Yes	No	No	No
643	M	50	166.5	62.8	22.6533	No	Yes	HCC	HBP	No	No	No	No	No	No	No	No	IV	other	23	Yes	Yes	Current	NA	10.3	139	NA	NA	NA	Yes	No	Lobar	NA	NA	NA	NA	NA	NA	Proximal	Left	No	Yes	No	No	No	Yes	No	No	No
644	M	42	159.3	54.9	21.6342	No	Yes	Colon	GI	Yes	Yes	No	No	No	No	No	No	IV	other	2	Yes	Yes	No	NA	12.3	195	NA	NA	NA	Yes	No	Central	NA	NA	NA	NA	NA	NA	NA	NA	Yes	Yes	No	No	Yes	Yes	No	No	No
645	F	78	156	46.3	19.0253	Idiopathic	No	NA	NA	No	No	No	No	No	No	No	No	NA	NA	NA	NA	NA	NA	3.83	13.1	171	6570	NA	NA	Yes	No	Segmental	No	NA	No	No	No	30.2	NA	NA	Yes	No	No	No	No	Yes	No	No	No
646	M	42	172	72.5	24.5065	No	Yes	Sarcoma	Other	No	No	No	No	No	No	No	No	I	other	14	Yes	Yes	No	NA	9.7	27	NA	NA	NA	No	No	Lobar	NA	NA	NA	NA	NA	NA	NA	NA	No	Yes	No	No	No	Yes	No	No	No
647	F	66	155.5	60.3	24.9377	No	Yes	Lung	Lung	No	No	No	No	No	No	No	No	IV	AD	0	Unknown	No	No	NA	13.3	139	NA	NA	NA	Yes	No	Central	NA	NA	NA	NA	NA	NA	NA	NA	Yes	No	No	No	Yes	Yes	No	No	No
648	F	53	164	50.3	18.7017	No	Yes	Lung	Lung	No	No	No	No	No	No	No	No	IV	AD	54	Yes	Yes	Current	25.7	10.5	150	NA	NA	NA	Yes	No	Central	NA	NA	No	No	No	30.6	NA	NA	No	Yes	No	No	No	Yes	No	No	No
649	M	63	170	70	24.2215	No	Yes	Lung	Lung	No	No	No	No	No	No	No	No	IV	AD	18	No	Yes	No	NA	13.2	181	NA	NA	NA	No	No	Central	NA	NA	NA	NA	NA	NA	NA	NA	No	Yes	No	No	No	Yes	No	No	No
650	M	68	170.3	53	18.2745	No	Yes	Colon	GI	No	No	No	No	No	No	No	No	II	AD	1	Unknown	No	No	NA	12	188	155.6	0.6	0.006	Yes	No	Segmental	NA	NA	NA	NA	NA	NA	NA	NA	No	Yes	No	No	No	Yes	No	No	No
651	M	52	171.3	70.75	24.1108	No	Yes	Lung	Lung	No	No	No	No	No	No	No	No	IV	AD	1	No	Yes	No	NA	13	202	NA	NA	NA	Yes	No	Lobar	NA	NA	NA	NA	NA	NA	NA	NA	No	Yes	No	No	No	Yes	No	No	No
652	F	71	149	47.8	21.5306	No	No	NA	NA	No	No	No	Yes	No	No	No	No	NA	NA	NA	NA	NA	NA	11.44	13.7	215	1991	6.84	0.035	Yes	No	Central	Proximal	Right	No	Yes	No	NA	Proximal	Bilateral	Yes	No	Yes	No	No	Yes	No	No	No
653	F	67	NA	NA	NA	No	No	NA	NA	Yes	No	Yes	No	No	No	No	No	NA	NA	NA	NA	NA	NA	17.32	9.1	79	1758	240.48	13.765	Yes	No	Central	Distal	Right	NA	NA	NA	NA	Proximal	Right	Yes	No	Yes	No	No	Yes	No	No	No
654	F	38	159.5	58.9	23.1523	No	Yes	Sarcoma	Other	No	No	No	No	No	No	No	No	IV	other	53	No	Yes	No	NA	9.3	75	NA	NA	NA	Yes	No	Lobar	NA	NA	NA	NA	NA	NA	NA	NA	No	Yes	No	No	Yes	Yes	No	No	No
655	F	77	143	42.1	20.5878	No	Yes	Kidney	Genitourinary	No	No	No	No	No	No	No	No	IV	other	0	Unknown	No	No	NA	9.6	316	NA	NA	NA	No	No	Lobar	NA	NA	NA	NA	NA	NA	NA	NA	No	Yes	No	No	No	Yes	No	No	No
656	M	71	169	54.1	18.9419	No	No	NA	NA	No	No	No	No	No	No	No	Yes	NA	NA	NA	NA	NA	NA	1.44	14	231	31.86	3.54	0.01	No	No	Central	NA	NA	NA	NA	NA	NA	No	NA	Yes	No	No	No	Yes	Yes	No	No	No
657	M	76	NA	NA	NA	No	No	NA	NA	No	No	No	Yes	No	No	No	No	NA	NA	NA	NA	NA	NA	11.28	8	127	960.2	1.11	52	No	No	Lobar	No	NA	No	No	No	NA	NA	NA	Yes	No	No	Yes	Yes	Yes	No	No	No
658	F	86	160	62.3	24.3359	No	Yes	CNS	Other	No	No	No	No	No	No	No	No	Unknown	other	6	Yes	No	No	2.37	12.1	158	1109	0.82	0.068	Yes	No	Central	Proximal	Right	NA	NA	NA	NA	NA	NA	Yes	No	Yes	No	Yes	Yes	No	No	No
659	F	70	158	59	23.634	No	Yes	Biliary	HBP	No	No	No	No	No	No	No	No	IV	AD	2	Yes	No	No	NA	13.5	184	NA	NA	NA	Yes	No	Lobar	Proximal	Left	Yes	Yes	Yes	45	NA	NA	Yes	No	Yes	No	No	Yes	No	No	No
660	F	55	159	50	19.7777	No	Yes	Lung	Lung	No	No	No	No	No	No	No	No	IV	AD	51	Yes	No	No	19.99	9.8	19	3072	161.94	15.171	Yes	Yes	Lobar	No	NA	No	No	No	44	Distal	Left	Yes	No	Yes	No	Yes	Yes	No	No	No
661	M	76	155.9	73.45	30.2204	No	Yes	Lymphoma	Hematologic	No	No	No	No	No	No	No	No	III	Lymphoma	1	Unknown	No	No	NA	13	201	NA	NA	NA	Yes	No	Segmental	NA	NA	No	No	No	28	NA	NA	No	Yes	No	No	No	No	No	No	No
662	F	67	154	60.85	25.6578	No	Yes	Lung	Lung	No	No	No	No	No	No	No	No	IV	AD	117	Yes	Yes	Past	NA	9.7	81	NA	NA	NA	No	No	Segmental	NA	NA	NA	NA	NA	NA	NA	NA	No	Yes	No	No	No	Yes	No	No	No
663	M	71	170	57.7	19.9654	No	Yes	Lung	Lung	No	No	No	No	No	No	No	No	IV	AD	3	No	Yes	No	NA	12.6	133	NA	NA	NA	No	No	Lobar	NA	NA	NA	NA	NA	NA	NA	NA	No	Yes	No	No	No	No	No	No	No
664	M	64	169	49.9	17.4714	No	No	NA	NA	Yes	No	Yes	No	No	No	No	No	NA	NA	NA	NA	NA	NA	6.01	10.9	175	2048	2.27	0.43	No	No	Segmental	No	NA	No	No	No	25	NA	NA	Yes	No	Yes	No	Yes	No	No	No	No
665	F	80	152	48.9	21.1652	No	Yes	Lung	Lung	No	No	No	No	No	No	No	No	IV	AD	1	Yes	Yes	No	12.23	12.4	95	NA	NA	NA	No	No	Lobar	NA	NA	NA	NA	NA	NA	Proximal	Left	Yes	Yes	No	No	No	Yes	No	No	No
666	F	71	158	69	27.6398	No	Yes	Lung	Lung	No	No	No	No	No	No	No	No	III	AD	2	No	Yes	No	NA	12.4	214	NA	NA	NA	No	No	Segmental	NA	NA	NA	NA	NA	NA	NA	NA	No	Yes	No	No	No	Yes	No	No	No
667	F	84	137.1	38	20.2166	No	No	NA	NA	Yes	No	Yes	No	No	No	No	No	NA	NA	NA	NA	NA	NA	28.26	11.4	214	NA	92.53	0.014	No	No	Lobar	Proximal	Left	No	No	No	44	Proximal	Left	Yes	No	Yes	No	No	Yes	No	No	No
668	F	70	148.7	55	24.8737	No	Yes	Lung	Lung	No	No	No	No	No	No	No	No	IV	AD	3	No	Yes	Past	NA	NA	NA	NA	NA	NA	Yes	No	Central	NA	NA	No	No	No	NA	Proximal	Bilateral	No	Yes	No	No	No	Yes	No	No	No
669	F	53	158	52.1	20.8701	No	Yes	Lung	Lung	No	No	No	No	No	No	No	No	IV	AD	2	No	Yes	No	NA	NA	NA	NA	NA	NA	Yes	No	Segmental	NA	NA	NA	NA	NA	NA	NA	NA	No	Yes	No	No	No	No	No	No	No
670	F	45	152	36.8	15.928	No	No	NA	NA	No	No	No	No	No	No	No	Yes	NA	NA	NA	NA	NA	NA	1.48	19.1	94	3367	NA	NA	No	Yes	Central	No	NA	Yes	Yes	Yes	75.7	No	NA	Yes	No	Yes	No	Yes	Yes	No	No	No
671	F	73	155	55.1	22.9344	No	Yes	Lung	Lung	No	No	No	No	No	No	No	No	IV	AD	8	Yes	No	No	14.03	8.8	23	3159	4.47	0.7	No	Yes	Subsegmental	NA	NA	NA	NA	NA	NA	NA	NA	Yes	No	Yes	No	Yes	No	No	No	No
672	F	75	140	48.5	24.7449	No	Yes	Gynecologic	Genitourinary	No	No	No	No	No	No	No	No	IV	AD	0	Unknown	No	No	5.8	8.5	387	409.8	2.45	0.011	Yes	No	Lobar	NA	NA	No	No	No	33	Proximal	Bilateral	Yes	Yes	No	No	Yes	No	No	No	No
673	M	71	180	71.8	22.1605	No	Yes	Lung	Lung	No	No	No	No	No	No	No	No	III	SCC	5	No	Yes	No	NA	11.7	294	NA	NA	NA	No	No	Lobar	NA	NA	NA	NA	NA	NA	NA	NA	No	Yes	No	No	Yes	No	No	No	No
674	F	71	164	65.1	24.2043	No	No	NA	NA	No	No	No	Yes	No	No	No	No	NA	NA	NA	NA	NA	NA	9.17	13.1	234	3431	4.01	0.431	Yes	No	Central	NA	NA	Yes	Yes	Yes	42	Proximal	Right	Yes	No	Yes	Yes	Yes	Yes	No	No	No
675	F	72	159	49	19.3821	No	Yes	Lymphoma	Hematologic	Yes	No	Yes	No	No	No	No	No	II	Lymphoma	102	Yes	No	No	7.94	8.2	114	NA	2.71	0.095	Yes	No	Central	NA	NA	NA	NA	NA	NA	NA	NA	No	Yes	Yes	No	No	Yes	No	No	No
676	F	64	148	51.5	23.5117	No	Yes	Lymphoma	Hematologic	No	No	No	No	No	No	No	No	III	Lymphoma	3	No	Yes	No	NA	10.9	307	NA	NA	NA	No	Yes	Segmental	NA	NA	NA	NA	NA	NA	NA	NA	No	Yes	No	No	Yes	Yes	No	No	No
677	F	37	148.8	46.95	21.2046	No	Yes	Gynecologic	Genitourinary	No	No	No	No	No	No	No	No	IV	SCC	20	Yes	No	No	NA	NA	NA	NA	NA	NA	Yes	No	Segmental	NA	NA	NA	NA	NA	NA	NA	NA	No	Yes	No	No	No	No	No	No	No
678	F	54	157.2	54.3	21.9733	No	Yes	Gynecologic	Genitourinary	Yes	Yes	No	No	No	No	No	No	IV	AD	1	Unknown	No	No	NA	12.2	445	NA	NA	NA	No	No	Segmental	NA	NA	NA	NA	NA	NA	No	NA	No	Yes	No	No	No	Yes	No	No	No
679	M	75	157.5	56.7	22.8571	No	Yes	Biliary	HBP	Yes	Yes	No	No	No	No	No	No	II	AD	2	Unknown	No	No	6.91	12.5	141	530.5	0.2	0.006	Yes	No	Lobar	No	NA	No	No	No	24	NA	NA	Yes	No	No	No	Yes	Yes	No	No	No
680	F	75	151.4	52.9	23.0783	No	No	NA	NA	No	No	No	No	No	No	No	Yes	NA	NA	NA	NA	NA	NA	0.63	11.8	246	NA	NA	NA	Yes	No	Segmental	NA	NA	NA	NA	NA	NA	No	NA	Yes	No	Yes	No	Yes	No	No	No	No
681	F	72	153	52.2	22.2991	No	Yes	Biliary	HBP	No	No	No	No	No	No	No	No	IV	AD	3	Yes	Yes	No	60	10	147	6755	24.34	6.524	Yes	No	Central	NA	NA	NA	NA	NA	NA	NA	NA	Yes	No	Yes	Yes	Yes	Yes	No	No	No
682	M	75	164.2	61.65	22.8658	No	Yes	Stomach	GI	No	No	No	No	No	No	No	No	IV	AD	6	Yes	Yes	No	5.37	12.6	162	NA	NA	NA	No	No	Segmental	NA	NA	NA	NA	NA	NA	Proximal	Left	Yes	Yes	No	No	No	Yes	No	No	No
683	F	74	151.3	57.7	25.2057	No	Yes	Lung	Lung	No	No	No	No	No	No	No	No	I	AD	0	Unknown	No	No	NA	14.7	240	40.91	NA	NA	No	No	Lobar	NA	NA	NA	NA	NA	NA	No	NA	No	Yes	No	No	No	Yes	No	No	No
684	M	56	159	49.9	19.7381	No	Yes	Pancreas	HBP	No	No	No	No	No	No	No	No	IV	AD	6	Yes	Yes	No	NA	10	181	NA	NA	NA	No	No	Lobar	NA	NA	NA	NA	NA	NA	NA	NA	No	Yes	No	No	No	No	No	No	No
685	M	73	159.1	67.3	26.5873	No	Yes	Genitourinary	Genitourinary	No	No	No	No	No	No	No	No	IV	AD	30	No	No	No	NA	11.6	194	NA	NA	NA	No	No	Segmental	NA	NA	NA	NA	NA	NA	Proximal	Left	No	Yes	No	No	No	Yes	No	No	No
686	F	62	149	51.3	23.1071	No	Yes	Lung	Lung	No	No	No	No	No	No	No	No	IV	AD	32	Yes	Yes	No	NA	11.8	239	NA	NA	NA	Yes	No	Central	NA	NA	NA	NA	NA	NA	NA	NA	No	Yes	No	No	No	No	No	No	No
687	M	81	178	65.6	20.7045	No	Yes	Other	Other	No	No	No	No	No	No	No	No	IV	other	0	Unknown	No	No	15.73	7.6	69	369.6	3.01	0.022	Yes	No	Segmental	No	NA	NA	NA	NA	NA	NA	NA	Yes	No	Yes	Yes	Yes	No	No	No	No
688	M	64	169	73.6	25.7694	No	Yes	Lung	Lung	No	No	No	No	No	No	No	No	IV	AD	3	No	Yes	No	NA	NA	NA	NA	NA	NA	No	No	Lobar	NA	NA	NA	NA	NA	NA	NA	NA	No	Yes	No	No	No	No	No	No	No
689	M	70	155	58	24.1415	No	Yes	Lung	Lung	No	No	No	No	No	No	No	No	IV	SCC	2	No	Yes	No	NA	NA	NA	NA	NA	NA	Yes	No	Segmental	NA	NA	NA	NA	NA	NA	NA	NA	No	Yes	No	No	No	Yes	No	No	No
690	M	70	169.4	72.7	25.3342	No	Yes	HCC	HBP	Yes	Yes	No	No	No	No	No	No	II	other	1	Unknown	No	No	6.52	11.5	141	NA	NA	NA	No	No	Lobar	No	NA	NA	NA	NA	NA	NA	NA	Yes	No	No	No	No	Yes	No	No	No
691	M	72	165	65	23.8751	No	Yes	Lung	Lung	No	No	No	No	No	No	No	No	IV	SCC	5	No	Yes	No	NA	NA	NA	NA	NA	NA	No	No	Lobar	NA	NA	NA	NA	NA	NA	NA	NA	Yes	Yes	No	No	No	No	No	No	No
692	F	61	157.1	52	21.0693	No	No	NA	NA	No	No	No	Yes	No	No	No	No	NA	NA	NA	NA	NA	NA	7.2	12	183	NA	1.75	0.012	Yes	No	Lobar	No	NA	NA	NA	NA	NA	No	NA	No	Yes	Yes	No	Yes	Yes	No	No	No
693	F	62	157.8	50.5	20.2804	No	Yes	HCC	HBP	No	No	No	No	No	No	No	No	IV	other	6	Yes	No	No	NA	12.8	316	NA	NA	NA	No	No	Segmental	NA	NA	NA	NA	NA	NA	NA	NA	No	Yes	No	No	No	Yes	No	No	No
694	M	77	167.6	67.7	24.1013	Idiopathic	No	NA	NA	No	No	No	No	No	No	No	No	NA	NA	NA	NA	NA	NA	NA	NA	NA	NA	NA	NA	No	No	Segmental	NA	NA	No	No	No	26.9	Distal	Right	Yes	No	No	No	No	Yes	No	No	No
695	F	91	NA	NA	NA	No	No	NA	NA	No	No	No	Yes	No	No	No	No	NA	NA	NA	NA	NA	NA	11.68	11.5	64	33141	0.8	0.155	Yes	No	Lobar	No	NA	Yes	Yes	Yes	43	Proximal	Bilateral	Yes	No	Yes	No	Yes	Yes	No	No	No
696	M	71	164	72.5	26.9557	No	Yes	Lung	Lung	No	No	No	No	No	No	No	No	IV	AD	31	Yes	No	No	NA	13.4	198	NA	NA	NA	No	No	Lobar	NA	NA	NA	NA	NA	NA	NA	NA	No	Yes	No	No	No	No	No	No	No
697	M	75	158	60	24.0346	No	No	NA	NA	Yes	No	Yes	No	No	No	No	No	NA	NA	NA	NA	NA	NA	NA	8.8	132	273.5	5.14	0.02	No	No	Segmental	No	NA	No	No	No	NA	NA	NA	Yes	No	Yes	No	Yes	Yes	No	No	No
698	M	41	160.6	48.7	18.8816	No	Yes	Lymphoma	Hematologic	No	No	No	No	No	No	No	No	II	Lymphoma	2	No	Yes	No	NA	13.1	339	NA	NA	NA	No	No	Subsegmental	NA	NA	NA	NA	NA	NA	NA	NA	No	Yes	No	No	Yes	No	No	No	No
699	F	79	150	50.9	22.6222	No	Yes	Colon	GI	No	No	No	No	No	No	No	No	III	AD	16	No	Yes	No	NA	10.3	145	NA	NA	NA	No	No	Lobar	NA	NA	NA	NA	NA	NA	NA	NA	No	Yes	No	No	No	No	No	No	No
700	M	65	173	NA	NA	No	Yes	Colon	GI	No	No	No	No	No	No	No	No	IV	AD	10	No	Yes	No	2.03	7	310	110.5	0.41	0.006	Yes	No	Segmental	NA	NA	NA	NA	NA	NA	NA	NA	Yes	Yes	Yes	Yes	Yes	No	No	No	No
701	F	63	156	58	23.833	No	Yes	Gynecologic	Genitourinary	No	No	No	No	No	No	No	No	IV	other	130	No	No	No	30.18	9	186	NA	3.18	0.019	Yes	No	Central	Proximal	Right	No	No	No	32	Proximal	Right	Yes	No	No	Yes	No	No	No	No	No
702	F	76	151.5	54.8	23.8757	No	No	NA	NA	Yes	No	Yes	No	No	No	No	No	NA	NA	NA	NA	NA	NA	9.28	8	285	410.8	0.32	0.013	Yes	No	Segmental	No	NA	NA	NA	NA	NA	NA	NA	Yes	No	Yes	No	Yes	Yes	No	No	No
703	M	30	174.9	77.85	25.4495	No	Yes	CNS	Other	Yes	Yes	No	No	No	No	No	No	IV	other	4	Unknown	Yes	No	3.43	12.3	190	63.93	NA	0.006	Yes	Yes	Central	No	NA	No	No	No	25.5	Proximal	Left	Yes	No	No	No	No	Yes	No	No	No
704	M	65	167	69.9	25.0636	No	Yes	Head/Neck	Other	No	No	No	No	No	No	No	No	IV	SCC	27	No	Yes	No	14.46	10.6	189	328	2.56	0.032	Yes	No	Lobar	NA	NA	NA	NA	NA	NA	NA	NA	Yes	Yes	No	No	No	Yes	No	No	No
705	F	60	161.4	51.1	19.6162	No	Yes	Lung	Lung	No	No	No	No	No	No	No	No	IV	AD	2	Yes	Yes	No	8.83	13	410	NA	NA	NA	No	No	Central	NA	NA	NA	NA	NA	NA	NA	NA	Yes	No	Yes	No	Yes	Yes	No	No	No
706	M	61	165.6	65.9	24.0306	No	Yes	Pancreas	HBP	No	No	No	No	No	No	No	No	IV	AD	1	Unknown	No	No	NA	10.8	388	NA	NA	NA	Yes	No	Segmental	No	NA	No	No	No	22	Distal	Bilateral	No	Yes	No	No	No	Yes	No	No	No
707	F	75	140.9	56.1	28.258	Idiopathic	No	NA	NA	No	No	No	No	No	No	No	No	NA	NA	NA	NA	NA	NA	60	11.9	70	2844	110.31	28.217	Yes	Yes	Central	Proximal	Right	No	Yes	No	34	Proximal	Right	Yes	No	Yes	Yes	No	Yes	Yes	Yes	Yes
708	M	83	169	52	18.2066	No	No	NA	NA	Yes	No	Yes	No	No	No	No	No	NA	NA	NA	NA	NA	NA	NA	9.4	117	NA	2.63	0.07	No	No	Segmental	No	NA	No	No	No	NA	No	NA	No	Yes	No	No	No	No	No	No	No
709	F	19	157.9	NA	NA	Idiopathic	No	NA	NA	No	No	No	No	No	No	No	No	NA	NA	NA	NA	NA	NA	NA	10.9	185	2960	0.76	0.064	No	No	Central	NA	NA	NA	NA	NA	NA	NA	NA	Yes	No	Yes	No	Yes	Yes	No	No	No
710	F	77	146.7	63.2	29.3668	No	No	NA	NA	Yes	No	Yes	No	No	No	No	No	NA	NA	NA	NA	NA	NA	7.32	9.2	145	200.2	10.09	0.244	Yes	No	Central	No	NA	NA	NA	NA	NA	NA	NA	Yes	No	Yes	Yes	No	Yes	No	Yes	Yes
711	M	59	176.6	88.6	28.4088	No	Yes	Lung	Lung	No	No	No	No	No	No	No	No	IV	AD	11	Yes	No	No	19.08	11.1	385	54.47	0.69	0.016	Yes	No	Lobar	No	NA	NA	NA	NA	NA	Distal	Left	Yes	No	Yes	Yes	Yes	Yes	No	No	No
712	M	67	174	75	24.7721	No	Yes	Stomach	GI	No	No	No	No	No	No	No	No	IV	other	16	No	Yes	No	NA	12.9	124	NA	NA	NA	No	No	Segmental	NA	NA	NA	NA	NA	NA	NA	NA	Yes	Yes	No	No	Yes	No	No	No	No
713	M	75	163	52.4	19.7222	No	Yes	HCC	HBP	No	No	No	No	No	No	No	No	IV	other	11	Yes	Yes	No	17.25	14	72	NA	0.61	0.034	Yes	No	Lobar	NA	NA	NA	NA	NA	NA	NA	NA	Yes	Yes	Yes	Yes	Yes	No	No	No	No
714	M	64	171	57	19.4932	No	Yes	Lung	Lung	No	No	No	No	No	No	No	No	IV	AD	26	Yes	Yes	No	6.82	9.9	458	1238	1.1	0.006	No	No	Segmental	NA	NA	No	No	No	44	NA	NA	Yes	No	Yes	No	Yes	Yes	No	No	No
715	M	46	167.9	68.5	24.299	Idiopathic	No	NA	NA	No	No	No	No	No	No	No	No	NA	NA	NA	NA	NA	NA	60	16.1	150	3012	3.98	0.095	Yes	No	Central	Proximal	Right	Yes	Yes	Yes	65.7	Proximal	Bilateral	Yes	No	No	No	Yes	Yes	No	Yes	Yes
716	M	50	174.2	50.9	16.7734	No	Yes	Lung	Lung	No	No	No	No	No	No	No	No	IV	AD	13	No	No	No	NA	13.1	257	NA	NA	NA	No	No	Segmental	NA	NA	NA	NA	NA	NA	NA	NA	No	Yes	No	No	Yes	No	No	No	No
717	F	75	155.3	68	28.1946	No	No	NA	NA	Yes	No	Yes	No	No	No	No	No	NA	NA	NA	NA	NA	NA	4.47	11.3	194	NA	0.36	0.018	No	No	Segmental	No	NA	NA	NA	NA	NA	NA	NA	No	No	Yes	Yes	Yes	No	No	No	No
718	M	67	178	51.8	16.3489	No	Yes	Genitourinary	Genitourinary	Yes	Yes	No	No	No	No	No	No	III	other	28	Yes	No	No	NA	8.3	270	NA	NA	NA	No	No	Segmental	NA	NA	No	No	No	22	Distal	Bilateral	No	Yes	No	No	No	No	No	No	No
719	M	55	175	80	26.1224	No	Yes	HCC	HBP	No	No	No	No	No	No	No	No	III	other	0	Unknown	No	No	NA	11.1	94	NA	NA	NA	Yes	No	Central	NA	NA	Yes	No	No	38	NA	NA	No	Yes	No	No	No	No	No	No	No
720	M	63	173.8	71.6	23.7036	No	No	NA	NA	Yes	No	Yes	No	No	No	No	No	NA	NA	NA	NA	NA	NA	NA	12.1	521	NA	NA	NA	No	No	Segmental	No	NA	NA	NA	NA	NA	Distal	Bilateral	Yes	No	No	No	No	Yes	No	No	No
721	F	68	157	71	28.8044	No	No	NA	NA	Yes	No	Yes	No	No	No	No	No	NA	NA	NA	NA	NA	NA	4.1	10.1	192	72.28	0.7	0.016	No	No	Segmental	No	NA	No	No	No	36	No	NA	Yes	No	Yes	No	Yes	Yes	No	No	No
722	F	56	153.1	80.6	34.3862	No	Yes	Gynecologic	Genitourinary	Yes	Yes	No	No	No	No	No	No	I	AD	1	Unknown	No	No	8.15	9	232	241.8	0.18	0.006	No	No	Central	No	NA	No	No	No	42	No	NA	No	Yes	No	No	No	Yes	No	No	No
723	M	69	172	62.5	21.1263	No	Yes	Lung	Lung	No	No	No	No	No	No	No	No	IV	SCC	8	Yes	Yes	No	NA	10	273	NA	4.15	0.04	No	No	Lobar	NA	NA	No	No	No	28	NA	NA	No	Yes	No	No	No	No	No	No	No
724	F	55	158.7	62.2	24.6966	No	Yes	Lung	Lung	No	No	No	No	No	No	No	No	IV	AD	1	No	Yes	No	NA	10.1	302	NA	NA	NA	No	No	Lobar	NA	NA	NA	NA	NA	NA	NA	NA	No	Yes	No	No	Yes	No	No	No	No
725	M	61	164	50.6	18.8132	No	Yes	Lung	Lung	No	No	No	No	No	No	No	No	IV	AD	3	No	Yes	No	NA	14.2	307	NA	NA	NA	No	No	Lobar	NA	NA	NA	NA	NA	NA	NA	NA	Yes	Yes	Yes	No	No	Yes	No	No	No
726	M	34	177	103.3	32.9726	No	Yes	CNS	Other	Yes	Yes	No	No	No	No	No	No	Unknown	other	34	Yes	No	No	2.96	11.5	137	NA	NA	NA	Yes	No	Central	Proximal	Right	No	No	No	NA	Proximal	Right	Yes	No	No	No	No	Yes	No	No	No
727	F	76	155	63.6	26.4724	No	No	NA	NA	No	No	No	Yes	No	No	No	No	NA	NA	NA	NA	NA	NA	13.4	9	147	NA	NA	NA	Yes	No	Segmental	No	NA	No	No	No	27	Proximal	Left	Yes	No	Yes	No	Yes	Yes	No	No	No
728	F	74	150	64.9	28.8444	No	No	NA	NA	No	No	No	Yes	No	No	No	No	NA	NA	NA	NA	NA	NA	20.36	13.6	192	2453	1.89	0.018	Yes	No	Central	NA	NA	Yes	Yes	Yes	56	Proximal	Bilateral	Yes	No	Yes	No	No	Yes	No	No	No
729	M	71	168.3	72.2	25.4899	No	Yes	Colon	GI	No	No	No	No	No	No	No	No	IV	AD	13	No	Yes	No	NA	11.2	234	NA	NA	NA	Yes	No	Segmental	NA	NA	NA	NA	NA	NA	NA	NA	No	Yes	No	No	No	Yes	No	No	No
730	M	48	174.2	72.25	23.809	No	Yes	HCC	HBP	No	No	No	No	No	No	No	No	IV	other	101	Yes	Yes	No	NA	10.6	194	NA	NA	NA	No	No	Lobar	NA	NA	NA	NA	NA	NA	NA	NA	Yes	Yes	No	No	Yes	Yes	No	No	No
731	F	41	166	64.5	23.4069	No	Yes	Lung	Lung	No	No	No	No	No	No	No	No	IV	AD	53	No	Yes	No	NA	NA	NA	NA	NA	NA	No	No	Lobar	NA	NA	NA	NA	NA	NA	NA	NA	No	Yes	No	No	Yes	Yes	No	No	No
732	M	86	162.2	60	22.806	No	Yes	Lung	Lung	No	No	No	No	No	No	No	No	IV	AD	22	No	No	Past	22.2	12.4	124	373.6	0.006	0.65	Yes	No	Lobar	NA	NA	No	No	No	26	Proximal	Bilateral	No	Yes	No	No	No	Yes	No	No	No
733	F	52	161.5	42.8	16.4096	No	Yes	Gynecologic	Genitourinary	No	No	No	No	No	No	No	No	III	other	16	Yes	Yes	No	NA	11.1	53	NA	NA	NA	Yes	No	Central	NA	NA	NA	NA	NA	NA	NA	NA	Yes	Yes	Unknown	Unknown	Unknown	No	No	No	No
734	F	68	157	54.4	22.0699	No	Yes	Head/Neck	Other	No	No	No	No	No	No	No	No	IV	other	21	No	Yes	No	NA	NA	NA	NA	NA	NA	Yes	No	Subsegmental	NA	NA	NA	NA	NA	NA	NA	NA	No	Yes	No	No	No	No	No	No	No
735	F	56	161	51.5	19.8681	No	No	NA	NA	No	No	No	Yes	No	No	No	No	NA	NA	NA	NA	NA	NA	14.06	10.5	104	525.1	4.29	0.006	Yes	Yes	Central	Proximal	Left	No	No	No	34.5	Proximal	Left	Yes	No	No	No	No	Yes	No	No	No
736	F	67	154	57.5	24.2452	No	Yes	Biliary	HBP	No	No	No	No	No	No	No	No	IV	AD	0	Unknown	No	No	NA	11.4	236	NA	NA	NA	No	No	Segmental	Proximal	Right	No	No	No	35	NA	NA	Yes	Yes	No	No	No	Yes	No	No	No
737	F	53	155	61.4	25.5567	No	Yes	Colon	GI	No	No	No	No	No	No	No	No	IV	AD	27	Yes	No	No	NA	10.6	317	NA	NA	NA	No	No	Central	NA	NA	NA	NA	NA	NA	No	NA	Yes	Yes	No	No	No	Yes	No	No	No
738	M	74	159	46.2	18.2746	No	Yes	Kidney	Genitourinary	No	No	No	No	No	No	No	No	IV	other	3	No	Yes	No	NA	10.7	262	NA	NA	NA	No	No	Segmental	NA	NA	NA	NA	NA	NA	NA	NA	No	Yes	No	No	No	No	No	No	No
739	F	43	160	47.3	18.4766	No	Yes	Lung	Lung	Yes	Yes	No	No	No	No	No	No	IV	SCC	2	Unknown	No	Past	NA	10.2	117	NA	NA	NA	No	No	Segmental	NA	NA	NA	NA	NA	NA	NA	NA	No	Yes	No	No	Yes	No	No	No	No
740	M	56	160.8	56	21.6579	No	Yes	Lung	Lung	No	No	No	No	No	No	No	No	III	Small cell	3	No	Yes	Current	NA	8	89	NA	NA	NA	Yes	No	Segmental	NA	NA	NA	NA	NA	NA	NA	NA	No	Yes	No	No	No	Yes	No	No	No
741	F	32	155.7	86	35.4749	No	No	NA	NA	Yes	No	Yes	No	No	Yes	No	No	NA	NA	NA	NA	NA	NA	60	8.4	397	54.03	23.15	12.147	Yes	Yes	Central	No	NA	No	Yes	No	23	No	NA	Yes	No	Yes	Yes	Yes	Yes	Yes	Yes	Yes
742	F	80	143	53.5	26.1626	No	No	NA	NA	No	No	No	Yes	No	No	No	No	NA	NA	NA	NA	NA	NA	NA	13.3	196	14.13	NA	NA	No	No	Lobar	NA	NA	No	No	No	28	No	NA	Yes	No	No	No	No	Yes	No	No	No
743	M	62	174	NA	NA	No	Yes	Lung	Lung	No	No	No	No	No	No	No	No	IV	SCC	9	Yes	Yes	No	NA	14.4	232	NA	NA	NA	No	No	Segmental	NA	NA	NA	NA	NA	NA	NA	NA	No	Yes	No	No	No	No	No	No	No
744	M	64	172.6	65.1	21.8524	No	Yes	Lung	Lung	No	No	No	No	No	No	No	No	IV	other	24	No	Yes	No	NA	7.8	118	NA	NA	NA	No	No	Subsegmental	NA	NA	NA	NA	NA	NA	NA	NA	Yes	Yes	No	No	Yes	No	No	No	No
745	F	62	159	54.2	21.439	No	Yes	Pancreas	HBP	No	No	No	Yes	No	No	No	No	IV	AD	0	Unknown	No	No	NA	14.3	265	43.88	0.38	0.006	No	No	Lobar	NA	NA	No	No	No	NA	No	NA	No	Yes	No	No	No	Yes	No	No	No
746	M	68	161.3	57.2	21.985	No	Yes	Esophagus	GI	Yes	Yes	No	No	No	No	No	No	I	SCC	2	No	No	No	NA	13.1	288	NA	NA	NA	Yes	No	Segmental	NA	NA	NA	NA	NA	NA	NA	NA	No	Yes	No	No	Yes	Yes	No	No	No
747	F	78	141.8	66.4	33.0229	No	No	NA	NA	Yes	No	Yes	No	No	No	No	No	NA	NA	NA	NA	NA	NA	2.57	10.2	123	752.9	6.92	0.13	No	No	Subsegmental	No	NA	NA	NA	NA	NA	Distal	Left	No	No	Yes	No	Yes	Yes	No	No	No
748	F	45	155	51.1	21.2695	No	No	NA	NA	No	No	No	Yes	No	No	No	No	NA	NA	NA	NA	NA	NA	4.36	14.6	180	NA	NA	NA	No	No	Central	NA	NA	NA	NA	NA	NA	Proximal	Left	Yes	Yes	No	No	No	Yes	No	No	No
749	M	44	166.8	67	24.0815	No	Yes	Colon	GI	Yes	Yes	No	No	No	No	No	No	IV	AD	5	Yes	Yes	No	NA	12	345	NA	NA	NA	Yes	No	Segmental	NA	NA	NA	NA	NA	NA	NA	NA	No	Yes	No	No	Yes	No	No	No	No
750	F	53	151.5	44.8	19.5188	No	Yes	Gynecologic	Genitourinary	Yes	Yes	No	No	No	No	No	No	IV	AD	3	No	Yes	No	NA	11.1	300	NA	NA	NA	No	No	Lobar	NA	NA	No	No	No	26.5	No	NA	No	Yes	No	No	No	Yes	No	No	No
751	M	74	168.2	65	22.9753	No	Yes	Hematologic	Hematologic	No	No	No	No	No	No	No	No	Unknown	other	34	No	Yes	No	1.61	9.7	96	1122	3.5	0.035	Yes	No	Lobar	NA	NA	No	No	No	30.4	No	NA	Yes	No	No	No	No	Yes	No	No	No
752	F	64	152.1	49.8	21.5264	No	Yes	Lung	Lung	No	No	No	No	No	No	No	No	IV	AD	4	No	Yes	Past	NA	NA	NA	NA	NA	NA	No	No	Segmental	NA	NA	NA	NA	NA	NA	NA	NA	No	Yes	No	No	No	No	No	No	No
753	M	68	167.1	51.9	18.5872	No	Yes	Lung	Lung	No	No	No	No	No	No	No	No	IV	AD	4	No	Yes	No	NA	10.3	211	NA	NA	NA	No	No	Lobar	NA	NA	NA	NA	NA	NA	NA	NA	No	Yes	No	No	No	No	No	No	No
754	F	43	167.1	63.9	22.8848	No	Yes	Gynecologic	Genitourinary	Yes	Yes	No	No	No	No	No	No	I	other	1	Unknown	No	No	17.69	16.7	225	269.4	6.33	0.063	No	No	Lobar	No	NA	NA	NA	NA	NA	NA	NA	Yes	No	No	No	Yes	Yes	No	No	No
755	M	64	156.9	51.25	20.8184	No	Yes	Esophagus	GI	Yes	Yes	No	No	No	No	No	No	III	AD	1	Unknown	No	No	NA	12.8	332	NA	NA	NA	No	No	Segmental	NA	NA	NA	NA	NA	NA	NA	NA	No	Yes	No	No	Yes	No	No	No	No
756	M	69	177.4	71.75	22.7989	No	Yes	Lung	Lung	Yes	Yes	No	No	No	No	No	No	I	AD	1	Unknown	No	No	2.96	11.9	267	NA	NA	NA	No	No	Lobar	NA	NA	NA	NA	NA	NA	Proximal	Bilateral	Yes	No	No	No	No	Yes	No	No	No
757	F	78	148.6	57.9	26.2205	No	Yes	Lung	Lung	No	No	No	No	No	No	No	No	III	AD	14	Yes	No	No	NA	11.9	295	NA	NA	NA	No	No	Segmental	NA	NA	NA	NA	NA	NA	NA	NA	No	Yes	No	No	No	No	No	No	No
758	F	73	158.3	73.7	29.4107	No	Yes	Lung	Lung	No	No	No	No	No	No	No	No	IV	AD	4	No	Yes	No	NA	11	181	NA	NA	NA	No	Yes	Segmental	NA	NA	NA	NA	NA	NA	NA	NA	No	Yes	Unknown	Unknown	Unknown	No	No	No	No
759	M	45	176.2	94.3	30.3739	No	Yes	Lung	Lung	No	No	No	No	No	No	No	No	III	other	38	Yes	Yes	No	NA	13.6	74	NA	NA	NA	No	No	Lobar	NA	NA	NA	NA	NA	NA	NA	NA	No	Yes	No	No	No	No	No	No	No
760	M	73	160	66.5	25.9766	No	Yes	HCC	HBP	No	No	No	No	No	No	No	No	III	other	0	Unknown	No	No	3.94	13.6	148	75.46	3.28	0.019	No	No	Segmental	NA	NA	No	No	No	29.4	NA	NA	Yes	No	No	No	Yes	Yes	No	No	No
761	M	56	139.5	44.4	22.8157	No	Yes	Stomach	GI	No	No	No	No	No	No	No	No	IV	AD	8	Yes	Yes	No	NA	9.7	196	NA	NA	NA	No	No	Lobar	NA	NA	NA	NA	NA	NA	NA	NA	No	Yes	No	No	No	No	No	No	No
762	M	69	175	84.3	27.5265	No	Yes	Lung	Lung	No	No	No	No	No	No	No	No	IV	AD	1	Unknown	No	Past	NA	10.7	370	2563	1.25	0.671	No	No	Segmental	NA	NA	NA	NA	NA	NA	Distal	Bilateral	Yes	No	Yes	Yes	Yes	Yes	No	No	No
763	F	65	156	49.5	20.3402	No	Yes	Gynecologic	Genitourinary	No	No	No	No	No	No	No	No	IV	other	3	Unknown	No	No	NA	9.9	43	NA	NA	NA	Yes	No	Central	NA	NA	NA	NA	NA	NA	NA	NA	Yes	No	Yes	Yes	Yes	Yes	No	No	No
764	M	24	177	61.3	19.5665	No	Yes	CNS	Other	No	No	No	No	No	No	No	No	Unknown	other	6	Yes	Yes	No	2.65	11	123	NA	NA	NA	No	No	Central	NA	NA	NA	NA	NA	NA	Proximal	Left	Yes	No	No	No	Yes	Yes	No	No	No
765	M	60	169.6	58.8	20.4421	No	Yes	Stomach	GI	No	No	No	No	No	No	No	No	II	other	48	Yes	No	No	10.01	10.2	225	NA	NA	NA	Yes	No	Central	NA	NA	NA	NA	NA	NA	Proximal	Bilateral	Yes	No	No	No	No	Yes	No	No	No
766	M	69	160.4	54.6	21.2219	No	Yes	Pancreas	HBP	No	No	No	No	No	No	No	No	II	AD	20	No	Yes	No	NA	8.7	158	NA	NA	NA	No	No	Segmental	NA	NA	NA	NA	NA	NA	NA	NA	No	Yes	No	No	No	No	No	No	No
767	M	29	169.7	60.9	21.1472	No	Yes	Stomach	GI	No	No	No	No	No	No	No	No	III	AD	2	Yes	Yes	No	13.22	11.4	198	NA	NA	NA	Yes	No	Lobar	NA	NA	No	No	No	30	NA	NA	No	Yes	No	No	Yes	Yes	No	No	No
768	M	84	NA	NA	NA	Idiopathic	No	NA	NA	No	No	No	No	No	No	No	No	NA	NA	NA	NA	NA	NA	17.15	12.5	156	1528	0.22	0.006	Yes	No	Central	Proximal	Right	No	No	No	40	NA	NA	Yes	Yes	No	No	No	Yes	No	No	No
769	M	58	169.5	62.8	21.8585	No	Yes	Pancreas	HBP	No	No	No	No	No	No	No	No	IV	AD	9	Yes	No	No	NA	13.7	239	NA	NA	NA	Yes	No	Lobar	NA	NA	NA	NA	NA	NA	NA	NA	No	Yes	No	No	No	Yes	No	No	No
770	M	41	167.2	57.8	20.6755	No	Yes	Sarcoma	Other	No	No	No	No	No	No	No	No	III	other	0	Unknown	No	No	52.73	13.7	285	103	6.7	0.255	Yes	No	Lobar	NA	NA	NA	NA	NA	NA	No	NA	No	Yes	No	No	No	No	No	No	No
771	M	44	184	85.4	25.2245	No	Yes	Lung	Lung	No	No	No	No	No	No	No	No	IV	AD	5	No	Yes	No	2.28	11.9	285	2231	2.6	0.535	No	No	Segmental	NA	NA	NA	NA	NA	NA	NA	NA	Yes	No	Yes	No	Yes	No	No	No	No
772	M	45	163	NA	NA	No	No	NA	NA	No	No	No	Yes	No	No	No	No	NA	NA	NA	NA	NA	NA	1.13	14.5	163	NA	0.18	0.006	Yes	No	Segmental	NA	NA	NA	NA	NA	NA	No	NA	Yes	No	No	No	No	Yes	No	No	No
773	M	62	158.1	65.1	26.0446	No	Yes	Colon	GI	No	No	No	No	No	No	No	No	IV	AD	11	Yes	No	No	60	10.2	67	2081	1.22	0.023	Yes	No	Lobar	No	NA	NA	NA	NA	NA	NA	NA	Yes	No	Yes	Yes	Yes	No	No	No	No
774	M	60	178	63.5	20.0417	No	Yes	CNS	Other	No	No	No	No	No	No	No	No	Unknown	other	23	Yes	Yes	No	9.49	12.2	105	160.3	0.67	0.006	Yes	No	Central	NA	NA	No	No	No	NA	Proximal	Left	Yes	No	Yes	No	No	Yes	No	No	No
775	F	77	160	65.4	25.5469	No	Yes	Lung	Lung	No	No	No	No	No	No	No	No	IV	AD	28	No	Yes	No	NA	13.7	458	NA	NA	NA	Yes	No	Lobar	NA	NA	NA	NA	NA	NA	NA	NA	No	Yes	No	No	Yes	No	No	No	No
776	M	63	166	65.4	23.7335	No	Yes	Lung	Lung	No	No	No	No	No	No	No	No	III	Small cell	1	Unknown	Yes	No	9.49	12.5	153	647.8	0.55	0.006	Yes	No	Central	NA	NA	NA	NA	NA	NA	NA	NA	Yes	No	No	No	No	Yes	No	No	No
777	M	80	170	66.5	23.0104	No	No	NA	NA	No	No	No	Yes	No	No	No	No	NA	NA	NA	NA	NA	NA	7.34	14.3	157	1209	1.79	0.015	Yes	No	Central	NA	NA	NA	NA	NA	NA	No	NA	Yes	No	Yes	No	No	Yes	No	No	No
778	M	64	165.5	58.2	21.2484	No	Yes	Lung	Lung	No	No	No	No	No	No	No	No	IV	SCC	3	No	Yes	No	NA	8.4	173	NA	NA	NA	No	No	Lobar	NA	NA	NA	NA	NA	27	NA	NA	No	Yes	No	No	No	Yes	No	No	No
779	M	75	156.9	52.3	21.245	No	Yes	Lung	Lung	No	No	No	No	No	No	No	No	IV	AD	2	No	Yes	Past	NA	12.2	519	NA	NA	NA	Yes	No	Central	NA	NA	NA	NA	NA	NA	NA	NA	Yes	Yes	No	No	Yes	Yes	No	No	No
780	M	34	183	95	28.3675	No	No	NA	NA	No	No	No	Yes	No	No	No	No	NA	NA	NA	NA	NA	NA	2.37	15.7	233	17.11	0.18	0.006	No	No	Central	No	NA	No	No	No	NA	Proximal	Right	Yes	No	Yes	No	Yes	Yes	No	No	No
781	F	61	148	45.3	20.6812	No	Yes	Lung	Lung	No	No	No	No	No	No	No	No	IV	AD	2	No	Yes	Past	NA	13.1	211	NA	NA	NA	No	No	Segmental	NA	NA	NA	NA	NA	NA	NA	NA	No	Yes	No	No	No	Yes	No	No	No
782	F	69	155	63.1	26.2643	No	Yes	Lymphoma	Hematologic	No	No	No	No	No	No	No	No	IV	Lymphoma	2	Unknown	Yes	No	NA	9.8	77	NA	NA	NA	No	No	Lobar	NA	NA	NA	NA	NA	NA	NA	NA	No	Yes	No	No	Yes	Yes	No	No	No
783	F	72	158	48.6	19.468	No	Yes	Lung	Lung	No	No	No	No	No	No	No	No	IV	AD	27	Yes	Yes	No	3.18	12.5	294	2037	4.09	0.019	No	Yes	Segmental	NA	NA	NA	NA	NA	NA	NA	NA	Yes	No	Yes	No	No	Yes	No	No	No
784	M	42	181.2	85.7	26.1014	No	Yes	Lung	Lung	No	No	No	No	No	No	No	No	IV	AD	1	Unknown	Yes	Past	20.8	10.6	252	NA	NA	NA	No	Yes	Segmental	NA	NA	NA	NA	NA	NA	NA	NA	Yes	Yes	Yes	No	Yes	Yes	No	No	No
785	F	56	150	48.75	21.6667	No	Yes	Lung	Lung	No	No	No	No	No	No	No	No	IV	AD	3	No	Yes	No	NA	9.7	503	NA	NA	NA	No	No	Lobar	NA	NA	NA	NA	NA	NA	NA	NA	Yes	Yes	No	No	Yes	No	No	No	No
786	F	85	161	78.35	30.2265	No	Yes	Lung	Lung	No	No	No	No	No	No	No	No	IV	AD	25	No	Yes	No	NA	NA	NA	NA	NA	NA	Yes	No	Lobar	NA	NA	NA	NA	NA	NA	NA	NA	No	Yes	No	No	No	Yes	No	No	No
787	M	51	170.5	72.6	24.974	No	Yes	Lung	Lung	No	No	No	No	No	No	No	No	III	AD	17	No	Yes	No	NA	14.1	184	NA	NA	NA	No	No	Lobar	NA	NA	NA	NA	NA	NA	NA	NA	No	Yes	No	No	No	No	No	No	No
788	F	67	152.7	65	27.8763	No	Yes	Lung	Lung	No	No	No	No	No	No	No	No	IV	AD	0	Unknown	No	No	NA	13	395	NA	NA	NA	Yes	No	Subsegmental	NA	NA	NA	NA	NA	NA	No	NA	No	Yes	No	No	No	Yes	No	No	No
789	F	20	167	NA	NA	No	Yes	Lymphoma	Hematologic	No	No	No	No	No	No	No	No	II	Lymphoma	3	No	Yes	No	NA	12.7	342	NA	NA	NA	No	No	Segmental	NA	NA	NA	NA	NA	NA	NA	NA	No	Yes	No	No	No	No	No	No	No
790	M	84	167	58.5	20.976	No	Yes	Lymphoma	Hematologic	No	No	No	No	No	No	No	No	IV	Lymphoma	0	Unknown	No	No	13.96	12.4	223	960.8	1.82	0.015	No	Yes	Lobar	NA	NA	No	No	No	36	NA	NA	Yes	Yes	No	No	No	Yes	No	No	No
791	M	68	170	60.4	20.8997	No	Yes	Lung	Lung	Yes	Yes	No	No	No	No	No	No	IV	AD	3	Unknown	No	No	NA	NA	NA	NA	NA	NA	No	No	Central	NA	NA	NA	NA	NA	NA	NA	NA	No	Yes	No	No	Yes	No	No	No	No
792	M	65	159.4	56.4	22.1974	No	Yes	Lung	Lung	No	No	No	No	No	No	No	No	III	Small cell	2	No	Yes	Current	NA	10.9	134	NA	NA	NA	No	No	Lobar	NA	NA	NA	NA	NA	NA	NA	NA	No	Yes	No	No	Yes	Yes	No	No	No
793	F	63	143.8	52.2	25.2437	No	Yes	Lung	Lung	No	No	No	No	No	No	No	No	IV	AD	3	No	Yes	No	NA	8.4	31	NA	NA	NA	Yes	No	Segmental	NA	NA	NA	NA	NA	NA	NA	NA	Yes	No	No	No	Yes	Yes	No	No	No
794	M	76	160.2	72	28.0548	No	Yes	Lung	Lung	No	No	No	No	No	No	No	No	IV	AD	7	Yes	Yes	No	NA	NA	NA	NA	NA	NA	No	No	Lobar	NA	NA	No	No	No	NA	NA	NA	Yes	No	Unknown	Unknown	Unknown	Yes	No	No	No
795	F	35	158	46	18.4265	No	Yes	Lung	Lung	No	No	No	No	No	No	No	No	IV	other	30	Yes	Yes	No	NA	NA	NA	NA	NA	NA	No	No	Subsegmental	NA	NA	NA	NA	NA	NA	NA	NA	No	Yes	No	No	No	No	No	No	No
796	M	78	165.7	55	20.0317	No	Yes	Lung	Lung	No	No	No	No	No	No	No	No	III	Small cell	2	No	Yes	No	NA	NA	NA	NA	NA	NA	No	No	Lobar	NA	NA	NA	NA	NA	NA	NA	NA	No	Yes	No	No	No	No	No	No	No
797	M	64	158.8	69.8	27.6793	No	Yes	Lung	Lung	No	No	No	No	No	No	No	No	I	SCC	3	No	No	No	NA	NA	NA	NA	NA	NA	No	No	Lobar	NA	NA	NA	NA	NA	NA	NA	NA	No	Yes	No	No	No	No	No	No	No
798	M	43	NA	81.6	NA	No	No	NA	NA	Yes	No	Yes	No	No	No	No	No	NA	NA	NA	NA	NA	NA	0.24	9.5	88	NA	NA	NA	Yes	No	Segmental	NA	NA	NA	NA	NA	NA	NA	NA	Yes	No	Yes	Yes	No	No	No	No	No
799	M	66	160.8	65.35	25.274	No	Yes	Lung	Lung	No	No	No	No	No	No	No	No	IV	AD	4	Yes	Yes	No	NA	11.7	99	NA	NA	NA	Yes	No	Central	NA	NA	NA	NA	NA	NA	NA	NA	Yes	Yes	No	No	No	Yes	No	No	No
800	M	91	181	80	24.4193	No	No	NA	NA	No	No	No	Yes	No	No	No	No	NA	NA	NA	NA	NA	NA	11.49	12.3	259	NA	3.04	0.008	Yes	No	Segmental	No	NA	NA	NA	NA	NA	NA	NA	Yes	No	Yes	No	Yes	Yes	No	No	No
801	F	60	158	57	22.8329	No	Yes	Lung	Lung	No	No	No	No	No	No	No	No	IV	AD	12	Yes	Yes	No	10.29	9.9	349	70.05	NA	0.006	No	No	Segmental	NA	NA	NA	NA	NA	NA	NA	NA	Yes	No	Yes	No	Yes	Yes	No	No	No
802	M	68	169	86.4	30.251	No	Yes	Esophagus	GI	No	No	No	No	No	No	No	No	IV	AD	18	No	Yes	No	NA	12	185	NA	NA	NA	Yes	No	Central	NA	NA	NA	NA	NA	NA	NA	NA	No	Yes	No	No	No	Yes	No	No	No
803	F	72	150.2	73.7	32.6684	No	Yes	Colon	GI	No	No	No	No	No	No	No	No	IV	AD	1	Unknown	No	Past	NA	NA	NA	NA	NA	NA	No	No	Segmental	NA	NA	No	No	No	28	NA	NA	No	Yes	No	No	Yes	No	No	No	No
804	M	87	172.3	69.2	23.3096	No	Yes	Genitourinary	Genitourinary	No	No	No	No	No	No	No	No	I	other	66	No	No	No	NA	NA	NA	NA	NA	NA	No	No	Central	NA	NA	NA	NA	NA	NA	NA	NA	No	Yes	Unknown	Unknown	Unknown	No	No	No	No
805	M	70	177	60.6	19.3431	No	Yes	Lung	Lung	No	No	No	No	No	No	No	No	III	Small cell	1	No	Yes	No	NA	9.9	206	NA	NA	NA	Yes	No	Lobar	NA	NA	NA	NA	NA	NA	NA	NA	No	Yes	No	No	Yes	Yes	No	No	No
806	M	73	167	NA	NA	No	Yes	Genitourinary	Genitourinary	No	No	No	No	No	No	No	No	II	other	5	No	No	No	NA	NA	NA	NA	NA	NA	No	No	Segmental	Proximal	Left	NA	NA	NA	NA	NA	NA	No	Yes	No	No	No	No	No	No	No
807	M	72	170	63.6	22.0069	No	Yes	CNS	Other	Yes	Yes	No	Yes	No	No	No	No	IV	other	1	Unknown	Yes	Current	NA	13.9	98	182.9	1.48	0.015	No	No	Lobar	No	NA	No	No	No	20.6	Distal	Right	No	No	Yes	No	No	Yes	No	No	No
808	F	66	153.4	52.8	22.438	No	Yes	Colon	GI	No	No	No	No	No	No	No	No	IV	AD	2	Yes	Yes	No	NA	NA	NA	NA	NA	NA	No	No	Lobar	NA	NA	NA	NA	NA	NA	NA	NA	Yes	Yes	No	No	No	No	No	No	No
809	M	71	168.3	79.1	27.926	No	Yes	Sarcoma	Other	Yes	Yes	No	No	No	No	No	No	IV	other	6	Unknown	No	No	NA	7.2	131	126.1	0.72	0.006	Yes	No	Segmental	NA	NA	No	No	No	NA	NA	NA	Yes	Yes	No	No	No	No	No	No	No
810	M	54	167.7	56	19.9123	No	Yes	Pancreas	HBP	No	No	No	No	No	No	No	No	IV	AD	1	Unknown	No	No	NA	10.8	242	NA	NA	NA	No	No	Lobar	NA	NA	NA	NA	NA	NA	NA	NA	No	Yes	No	No	No	Yes	No	No	No
811	F	57	159	71.7	28.3612	No	Yes	Breast	Other	No	No	No	No	No	No	No	No	IV	other	40	No	Yes	No	13.2	10.3	53	56.68	0.18	0.006	Yes	No	Central	Proximal	Left	NA	NA	NA	NA	NA	NA	Yes	No	No	No	Yes	Yes	No	No	No
812	F	70	156	42.1	17.2995	No	Yes	Lung	Lung	Yes	Yes	No	No	No	No	No	No	IV	AD	2	Unknown	No	No	17.97	10.9	347	NA	NA	NA	Yes	No	Lobar	NA	NA	NA	NA	NA	NA	NA	NA	Yes	Yes	Yes	No	No	Yes	No	No	No
813	M	63	166	51.8	18.7981	No	Yes	Lung	Lung	No	No	No	No	No	No	No	No	IV	AD	4	Yes	Yes	No	NA	NA	NA	NA	NA	NA	No	No	Segmental	NA	NA	NA	NA	NA	NA	NA	NA	Yes	Yes	No	No	Yes	Yes	No	No	No
814	F	49	158	52.6	21.0703	No	Yes	Lymphoma	Hematologic	No	No	No	No	No	No	No	No	IV	Lymphoma	3	No	Yes	No	NA	NA	NA	NA	NA	NA	No	No	Segmental	NA	NA	NA	NA	NA	NA	NA	NA	No	Yes	No	No	No	Yes	No	No	No
815	M	50	172.8	86.5	28.9687	No	Yes	Colon	GI	No	No	No	No	No	No	No	No	IV	AD	115	No	Yes	No	NA	9.1	239	NA	NA	NA	No	No	Segmental	NA	NA	NA	NA	NA	NA	NA	NA	Yes	Yes	No	No	No	No	No	No	No
816	M	71	173	80	26.7299	No	Yes	Lung	Lung	No	No	No	No	No	No	No	No	III	Small cell	4	No	No	Past	NA	11	216	NA	NA	NA	No	No	Lobar	NA	NA	NA	NA	NA	NA	NA	NA	No	Yes	No	No	No	Yes	No	No	No
817	M	59	171.2	68.8	23.4737	No	Yes	Colon	GI	No	No	No	No	No	No	No	No	IV	AD	54	Yes	No	No	NA	7	316	NA	NA	NA	No	No	Segmental	NA	NA	NA	NA	NA	NA	NA	NA	No	Yes	No	No	Yes	No	No	No	No
818	M	71	167.9	54.3	19.2619	No	No	NA	NA	No	No	No	No	No	No	No	Yes	NA	NA	NA	NA	NA	NA	2.82	12.4	440	509	2.96	0.006	No	No	Segmental	NA	NA	No	No	No	28	NA	NA	Yes	No	Unknown	Unknown	Unknown	Yes	No	No	No
819	F	55	148	50.15	22.8954	No	Yes	Breast	Other	No	No	No	No	No	No	No	No	IV	other	109	No	Yes	No	3.59	11.1	91	63.92	0.18	NA	No	No	Segmental	NA	NA	No	No	No	23	Proximal	Left	Yes	Yes	No	No	No	Yes	No	No	No
820	M	72	166.5	68.3	24.6372	No	Yes	Lung	Lung	Yes	Yes	No	No	No	No	No	No	IV	other	2	No	Yes	No	NA	10.9	211	NA	NA	NA	No	No	Segmental	NA	NA	NA	NA	NA	NA	NA	NA	No	Yes	No	No	No	Yes	No	No	No
821	F	64	149	55.3	24.9088	No	Yes	Breast	Other	No	No	No	No	No	No	No	No	IV	other	109	No	Yes	No	NA	11.7	360	NA	NA	NA	No	No	Lobar	NA	NA	NA	NA	NA	NA	No	NA	No	Yes	No	No	No	No	No	No	No
822	M	53	178	67.8	21.3988	No	Yes	Esophagus	GI	Yes	Yes	No	No	No	No	No	No	IV	AD	35	Yes	No	No	2.54	10.1	245	NA	NA	NA	No	No	Lobar	NA	NA	NA	NA	NA	NA	No	NA	No	Yes	No	No	No	No	No	No	No
823	F	84	158	41.1	16.4637	No	No	NA	NA	No	No	No	Yes	No	No	No	No	NA	NA	NA	NA	NA	NA	1.08	6.7	146	1462	2.4	0.147	No	No	Segmental	No	NA	No	No	No	43	No	NA	Yes	No	No	No	Yes	Yes	No	No	No
824	F	55	153	82.5	35.2429	No	Yes	Lung	Lung	No	No	No	No	No	No	No	No	IV	AD	3	No	Yes	No	NA	NA	NA	NA	NA	NA	No	No	Subsegmental	NA	NA	NA	NA	NA	NA	NA	NA	No	Yes	No	No	No	Yes	No	No	No
825	F	67	156	60.5	24.8603	No	Yes	Lung	Lung	No	No	No	No	No	No	No	No	IV	AD	1	No	Yes	No	NA	11.4	418	NA	NA	NA	No	No	Segmental	NA	NA	NA	NA	NA	NA	NA	NA	No	Yes	No	No	No	No	No	No	No
826	M	66	163	63.2	23.7871	No	Yes	Lung	Lung	No	No	No	No	No	No	No	No	III	Small cell	3	No	Yes	Current	NA	10.1	20	NA	NA	NA	No	No	Segmental	NA	NA	No	No	No	NA	Distal	Right	Yes	No	Yes	No	No	Yes	No	No	No
827	M	61	176	60	19.3698	No	Yes	Lung	Lung	No	No	No	No	No	No	No	No	IV	SCC	29	No	Yes	No	NA	NA	NA	NA	NA	NA	No	No	Segmental	NA	NA	NA	NA	NA	NA	NA	NA	No	Yes	No	No	No	Yes	No	No	No
828	M	53	177	73.9	23.5884	No	Yes	CNS	Other	Yes	Yes	No	No	No	No	No	No	Unknown	other	6	No	Yes	No	NA	11.1	237	NA	NA	NA	No	No	Segmental	NA	NA	NA	NA	NA	NA	NA	NA	Yes	No	No	No	No	Yes	No	No	No
829	M	62	169.8	63.05	21.868	No	Yes	HCC	HBP	No	No	No	No	No	No	No	No	III	other	3	Yes	No	No	9.29	9.3	145	189.7	0.65	0.008	No	No	Lobar	NA	NA	NA	NA	NA	27	No	NA	Yes	No	Yes	No	No	Yes	No	No	No
830	M	72	164	63.55	23.628	No	Yes	Lung	Lung	No	No	No	No	No	No	No	No	IV	SCC	3	Yes	Yes	No	NA	8	200	NA	NA	NA	No	No	Segmental	NA	NA	NA	NA	NA	NA	NA	NA	No	Yes	No	No	No	No	No	No	No
831	M	71	178	84.85	26.7801	No	Yes	Lung	Lung	No	No	No	No	No	No	No	No	II	AD	4	No	No	No	NA	13.5	175	NA	NA	NA	No	No	Segmental	NA	NA	NA	NA	NA	NA	NA	NA	Yes	Yes	No	No	No	Yes	No	No	No
832	F	77	161	50.8	19.598	No	No	NA	NA	No	No	No	Yes	No	No	No	No	NA	NA	NA	NA	NA	NA	NA	9.9	306	NA	NA	NA	No	No	Lobar	Proximal	Bilateral	No	No	No	28	Proximal	Bilateral	No	Yes	No	No	Yes	Yes	No	No	No
833	M	55	169.9	74.8	25.9128	No	Yes	HCC	HBP	No	No	No	No	No	No	No	No	IV	other	25	Yes	No	No	NA	11.1	111	NA	NA	NA	No	No	Lobar	NA	NA	NA	NA	NA	NA	NA	NA	Yes	Yes	No	No	No	Yes	No	No	No
834	F	54	150.2	48	21.2766	No	Yes	HCC	HBP	No	No	No	No	No	No	No	No	IV	other	1	Unknown	No	No	NA	NA	NA	NA	NA	NA	No	No	Segmental	NA	NA	NA	NA	NA	NA	NA	NA	No	Yes	No	No	No	No	No	No	No
835	M	82	156	65.5	26.9149	No	Yes	Colon	GI	Yes	Yes	No	No	No	No	No	No	II	AD	1	Unknown	No	No	8.01	9.7	78	NA	7	4.122	No	No	Segmental	No	NA	No	No	No	30	Distal	Bilateral	Yes	No	Yes	No	Yes	Yes	No	No	No
836	F	60	151.6	52.2	22.7129	No	Yes	Lung	Lung	No	No	No	No	No	No	No	No	IV	AD	24	No	Yes	No	NA	11.4	175	NA	NA	NA	Yes	No	Segmental	NA	NA	NA	NA	NA	NA	NA	NA	No	Yes	No	No	No	No	No	No	No
837	M	56	175.9	64.6	20.8786	No	Yes	Lung	Lung	No	No	No	No	No	No	No	No	IV	AD	32	No	No	No	NA	12.2	133	NA	NA	NA	No	No	Central	NA	NA	NA	NA	NA	NA	NA	NA	Yes	Yes	No	No	No	No	No	No	No
838	F	74	156.6	57.6	23.4876	No	No	NA	NA	Yes	No	Yes	No	No	No	No	No	NA	NA	NA	NA	NA	NA	NA	11.5	269	NA	NA	NA	No	No	Segmental	Proximal	Right	NA	NA	NA	NA	Proximal	Right	Yes	No	No	No	No	Yes	No	No	No
839	F	74	146.2	44.2	20.6789	No	Yes	Lung	Lung	No	No	No	No	No	No	No	No	III	AD	17	Yes	Yes	No	3.59	9.8	330	NA	0.91	0.008	No	No	Lobar	NA	NA	NA	NA	NA	NA	NA	NA	Yes	No	No	No	No	No	No	No	No
840	M	21	175.3	73.8	24.0155	No	No	NA	NA	No	No	No	No	No	No	No	Yes	NA	NA	NA	NA	NA	NA	NA	13.8	257	62.35	NA	NA	No	Yes	Subsegmental	NA	NA	No	No	No	23	NA	NA	Yes	No	No	No	No	Yes	No	No	No
841	F	62	165	67.9	24.9403	No	Yes	Lung	Lung	No	No	No	No	No	No	No	No	IV	AD	5	No	Yes	No	5.6	11.6	244	16.72	0.72	0.006	No	No	Lobar	NA	NA	Yes	No	Yes	52	No	NA	Yes	Yes	No	No	No	Yes	No	No	No
842	M	76	155	69	28.7201	No	Yes	Esophagus	GI	Yes	Yes	No	No	No	No	No	No	II	AD	2	Unknown	No	No	NA	10.9	170	NA	NA	NA	No	No	Lobar	NA	NA	NA	NA	NA	NA	Distal	Left	Yes	No	No	No	No	Yes	No	No	No
843	M	57	164.8	60.8	22.3867	No	Yes	Lung	Lung	No	No	No	No	No	No	No	No	IV	AD	86	No	Yes	No	7.39	13.7	360	NA	NA	NA	No	No	Segmental	NA	NA	NA	NA	NA	NA	NA	NA	Yes	No	Yes	No	Yes	Yes	No	No	No
844	M	72	165.3	NA	NA	No	Yes	Lung	Lung	No	No	No	No	No	No	No	No	III	SCC	45	No	Yes	No	NA	10.7	265	NA	NA	NA	No	No	Central	NA	NA	NA	NA	NA	NA	NA	NA	No	Yes	No	No	No	Yes	No	No	No
845	F	31	155.8	39.7	16.3552	No	Yes	Stomach	GI	No	No	No	No	No	No	No	No	IV	AD	0	Unknown	No	No	NA	10.6	177	NA	NA	NA	Yes	No	Segmental	NA	NA	No	No	No	26	NA	NA	No	Yes	No	No	No	Yes	No	No	No
846	F	60	161.4	55.4	21.2668	No	Yes	Lung	Lung	No	No	No	No	No	No	No	No	IV	AD	10	Yes	Yes	Past	NA	10.7	139	NA	NA	NA	Yes	No	Lobar	NA	NA	NA	NA	NA	NA	NA	NA	No	Yes	No	No	No	Yes	No	No	No
847	M	58	172	69.15	23.3741	No	Yes	Lung	Lung	No	No	No	No	No	No	No	No	IV	SCC	16	Yes	No	No	NA	14.9	216	NA	NA	NA	No	No	Lobar	NA	NA	NA	NA	NA	NA	NA	NA	No	Yes	No	No	No	No	No	No	No
848	F	62	158.5	63.2	25.157	No	Yes	Lung	Lung	No	No	No	No	No	No	No	No	IV	AD	2	No	Yes	No	NA	12	234	NA	NA	NA	Yes	No	Central	NA	NA	NA	NA	NA	NA	NA	NA	Yes	Yes	No	No	No	Yes	No	No	No
849	M	57	169.6	66	22.9452	No	Yes	Lung	Lung	No	No	No	No	No	No	No	No	II	Small cell	2	No	Yes	Current	11.69	10.9	143	NA	NA	NA	No	Yes	Segmental	NA	NA	NA	NA	NA	NA	Proximal	Right	Yes	Yes	No	No	No	Yes	No	No	No
850	F	71	156.5	NA	NA	No	Yes	Lymphoma	Hematologic	No	No	No	No	No	No	No	No	IV	Lymphoma	3	No	Yes	No	NA	NA	NA	NA	NA	NA	No	No	Segmental	NA	NA	NA	NA	NA	NA	NA	NA	No	Yes	No	No	No	Yes	No	No	No
851	F	52	155.8	60.8	25.0477	No	Yes	Colon	GI	No	No	No	No	No	No	No	No	I	AD	6	No	No	No	NA	14.2	225	NA	NA	NA	Yes	No	Lobar	NA	NA	NA	NA	NA	NA	NA	NA	No	Yes	No	No	No	No	No	No	No
852	F	79	158	44.9	17.9859	No	Yes	Lymphoma	Hematologic	No	No	No	No	No	No	No	No	III	Lymphoma	0	Unknown	No	No	42.77	12.2	169	NA	NA	NA	Yes	No	Lobar	NA	NA	No	No	No	38.9	NA	NA	Yes	Yes	Yes	No	No	Yes	No	No	No
853	F	53	153.7	46.8	19.8106	No	Yes	Lung	Lung	No	No	No	No	No	No	No	No	IV	AD	32	Yes	Yes	No	NA	10.9	328	NA	NA	NA	No	No	Subsegmental	NA	NA	NA	NA	NA	NA	NA	NA	Yes	Yes	No	No	Yes	No	No	No	No
854	M	63	177.3	101.4	32.2567	No	Yes	Lung	Lung	No	No	No	No	No	No	No	No	IV	Small cell	3	No	Yes	No	NA	14.3	148	NA	NA	NA	No	No	Segmental	NA	NA	NA	NA	NA	NA	NA	NA	No	Yes	No	No	No	No	No	No	No
855	M	60	157.7	72.95	29.3334	Idiopathic	No	NA	NA	No	No	No	No	No	No	No	No	NA	NA	NA	NA	NA	NA	0.94	13.4	165	NA	NA	NA	No	Yes	Segmental	NA	NA	NA	NA	NA	NA	No	NA	Yes	No	No	No	No	Yes	No	No	No
856	F	72	151.4	49.45	21.5732	No	Yes	Gynecologic	Genitourinary	Yes	Yes	No	No	No	No	No	No	IV	other	1	Unknown	No	No	24.3	10.7	167	1231	50.68	0.006	No	No	Lobar	No	NA	NA	NA	NA	NA	No	NA	Yes	No	Yes	No	Yes	No	No	No	No
857	M	73	170	62	21.4533	No	No	NA	NA	No	No	No	No	No	No	No	Yes	NA	NA	NA	NA	NA	NA	16.25	9.5	189	11606	1.29	0.177	Yes	No	Segmental	No	NA	NA	NA	NA	NA	NA	NA	Yes	No	Yes	No	Yes	Yes	No	No	No
858	M	74	160.2	51.3	19.9891	No	Yes	Lung	Lung	No	No	No	No	No	No	No	No	IV	AD	104	No	Yes	No	NA	12.9	197	NA	NA	NA	No	No	Subsegmental	NA	NA	NA	NA	NA	NA	NA	NA	No	Yes	No	No	No	No	No	No	No
859	F	73	150	47.2	20.9778	No	Yes	Lung	Lung	No	No	No	No	No	No	No	No	IV	AD	33	Yes	No	No	19.81	10.9	148	415.6	6.27	0.083	No	No	Lobar	Proximal	Left	NA	NA	NA	NA	NA	NA	Yes	No	Yes	No	No	Yes	No	No	No
860	M	69	157.1	45.2	18.3141	No	Yes	Lung	Lung	No	No	No	No	No	No	No	No	IV	AD	43	Yes	No	Past	NA	11.2	149	NA	NA	NA	No	No	Lobar	NA	NA	No	No	No	NA	NA	NA	No	Yes	No	No	No	Yes	No	No	No
861	F	65	158	62.3	24.9559	No	No	NA	NA	No	No	No	No	No	No	No	No	NA	NA	NA	NA	NA	NA	NA	NA	NA	NA	NA	NA	No	No	Lobar	NA	NA	NA	NA	NA	NA	NA	NA	No	Yes	No	No	No	Yes	No	No	No
862	F	62	160.6	64.2	24.8911	No	Yes	Gynecologic	Genitourinary	No	No	No	No	No	No	No	No	IV	other	52	Yes	Yes	No	NA	11.9	141	NA	NA	NA	Yes	No	Segmental	NA	NA	NA	NA	NA	NA	NA	NA	Yes	Yes	No	No	No	No	No	No	No
863	F	50	154	54.9	23.1489	No	Yes	Breast	Other	Yes	Yes	No	No	No	No	No	No	I	other	2	Unknown	No	No	5.19	11.4	559	41.52	NA	NA	Yes	No	Lobar	No	NA	No	No	No	22.2	Distal	Right	Yes	No	No	No	No	Yes	No	No	No
864	F	49	164	68.7	25.5428	No	Yes	Gynecologic	Genitourinary	Yes	Yes	No	No	No	No	No	No	III	other	1	Unknown	No	No	8.45	10.8	380	NA	NA	NA	Yes	No	Lobar	No	NA	No	No	No	22.7	No	NA	No	Yes	No	No	No	Yes	No	No	No
865	M	24	170.3	65.1	22.4467	No	Yes	Lymphoma	Hematologic	No	No	No	No	No	No	No	No	I	Lymphoma	3	No	Yes	No	NA	14.3	219	NA	NA	NA	No	No	Lobar	NA	NA	NA	NA	NA	NA	NA	NA	No	Yes	No	No	No	No	No	No	No
866	M	64	180	58.3	17.9938	No	Yes	Esophagus	GI	Yes	Yes	No	No	No	No	No	No	IV	AD	10	Yes	No	No	NA	NA	NA	NA	NA	NA	No	No	Segmental	NA	NA	NA	NA	NA	NA	NA	NA	No	Yes	No	No	No	No	No	No	No
867	F	61	151	49.1	21.5341	No	Yes	Gynecologic	Genitourinary	Yes	Yes	No	No	No	No	No	No	IV	other	1	Unknown	Yes	No	58.57	9.7	21	35000	16.03	6.194	No	No	Lobar	Proximal	Right	NA	NA	NA	NA	NA	NA	Yes	No	Yes	No	Yes	No	No	No	No
868	F	60	163.9	56.4	20.9953	No	Yes	Gynecologic	Genitourinary	Yes	Yes	No	No	No	No	No	No	III	other	1	Unknown	No	No	NA	11.8	214	NA	NA	NA	Yes	No	Lobar	NA	NA	NA	NA	NA	NA	Distal	Bilateral	No	Yes	No	No	No	Yes	No	No	No
869	M	74	163	NA	NA	No	Yes	Kidney	Genitourinary	No	No	No	No	No	No	No	No	IV	other	106	No	Yes	No	NA	NA	NA	NA	NA	NA	No	No	Lobar	NA	NA	NA	NA	NA	NA	NA	NA	No	Yes	No	No	No	Yes	No	No	No
870	F	47	158	57	22.8329	No	Yes	Gynecologic	Genitourinary	No	No	No	No	No	No	No	No	I	other	34	Yes	Yes	No	5.32	11.5	160	293.3	0.8	0.006	No	No	Subsegmental	Proximal	Left	NA	NA	NA	NA	Proximal	Left	No	Yes	No	No	Yes	Yes	No	No	No
871	M	70	NA	NA	NA	No	No	NA	NA	No	No	No	No	No	No	No	Yes	NA	NA	NA	NA	NA	NA	NA	NA	NA	NA	NA	NA	No	No	Segmental	Proximal	Left	NA	NA	NA	NA	NA	NA	Yes	No	Unknown	Unknown	Unknown	No	No	No	No
872	F	56	152.2	63.5	27.4122	No	Yes	Gynecologic	Genitourinary	No	No	No	No	No	No	No	No	I	other	5	Yes	No	No	2.82	10.7	123	1332	3.38	0.011	No	No	Lobar	No	NA	NA	NA	NA	NA	NA	NA	Yes	No	Yes	Yes	Yes	Yes	No	No	No
873	M	79	170	52.4	18.1315	No	Yes	Lung	Lung	No	No	No	No	No	No	No	No	IV	AD	2	Unknown	Yes	No	50.94	7.1	51	1157	1.9	0.013	Yes	No	Lobar	Proximal	Right	NA	NA	NA	NA	Proximal	Bilateral	Yes	No	Yes	No	Yes	Yes	No	No	No
874	M	77	166	58.2	21.1206	No	Yes	Lung	Lung	No	No	No	No	No	No	No	No	IV	Small cell	7	Yes	Yes	No	NA	7	133	NA	NA	NA	No	No	Lobar	NA	NA	NA	NA	NA	NA	NA	NA	Yes	Yes	No	Yes	Yes	Yes	No	No	No
875	M	84	NA	NA	NA	No	No	NA	NA	No	No	No	No	Yes	No	No	No	NA	NA	NA	NA	NA	NA	10.04	14.3	98	4755	22.95	0.124	No	No	Central	No	NA	Yes	Yes	Yes	96	NA	NA	Yes	No	Yes	No	Yes	Yes	No	No	No
876	M	61	173.6	55.1	18.2832	No	No	NA	NA	No	No	No	Yes	No	No	No	No	NA	NA	NA	NA	NA	NA	2.42	6.9	105	350.7	3.28	0.006	No	No	Lobar	NA	NA	NA	NA	NA	NA	NA	NA	Yes	Yes	No	No	No	No	No	No	No
877	M	71	161.6	51.5	19.7208	No	Yes	Stomach	GI	No	No	No	No	No	No	No	No	IV	AD	4	No	Yes	No	NA	11.8	321	NA	NA	NA	Yes	No	Segmental	NA	NA	NA	NA	NA	NA	NA	NA	No	Yes	No	No	Yes	Yes	No	No	No
878	M	65	169	69.7	24.4039	No	Yes	Lung	Lung	No	No	No	No	No	No	No	No	IV	AD	28	No	Yes	No	17.82	10.1	257	208.4	NA	NA	No	No	Segmental	NA	NA	NA	NA	NA	NA	NA	NA	Yes	Yes	No	No	No	No	No	No	No
879	M	53	172	54.3	18.3545	No	Yes	Pancreas	HBP	No	No	No	No	No	No	No	No	IV	AD	33	Yes	No	No	27.29	12.7	217	4263	3.39	0.278	Yes	No	Central	Proximal	Right	NA	NA	NA	NA	NA	NA	Yes	No	Yes	Yes	Yes	Yes	No	No	No
880	M	55	168	47.1	16.6879	No	Yes	Esophagus	GI	No	No	No	No	No	No	No	No	IV	AD	66	No	Yes	No	NA	10.3	270	NA	NA	NA	Yes	No	Lobar	NA	NA	NA	NA	NA	NA	NA	NA	No	Yes	No	No	No	Yes	No	No	No
881	M	72	168	72.8	25.7937	No	Yes	Colon	GI	No	No	No	No	No	No	No	No	IV	AD	21	No	Yes	No	NA	11.8	131	NA	NA	NA	Yes	No	Lobar	NA	NA	NA	NA	NA	NA	NA	NA	No	Yes	No	No	No	No	No	No	No
882	M	72	158.6	66.7	26.5167	No	Yes	Lymphoma	Hematologic	No	No	No	No	No	No	No	No	I	Lymphoma	70	No	Yes	No	NA	12	214	NA	NA	NA	Yes	No	Central	NA	NA	NA	NA	NA	NA	NA	NA	No	Yes	No	No	No	No	No	No	No
883	F	66	159.5	68	26.7293	No	Yes	Lung	Lung	No	No	No	No	No	No	No	No	IV	other	6	No	Yes	No	NA	NA	NA	NA	NA	NA	No	No	Segmental	NA	NA	NA	NA	NA	NA	NA	NA	No	Yes	No	No	Yes	No	No	No	No
884	M	29	168.7	64.2	22.5582	No	No	NA	NA	No	No	No	No	No	No	No	Yes	NA	NA	NA	NA	NA	NA	16.18	15	118	68.12	4.91	0.006	Yes	No	Lobar	No	NA	NA	NA	NA	23.7	Distal	Left	Yes	No	Yes	No	No	Yes	No	No	No
885	M	70	168	85.6	30.3288	No	Yes	Colon	GI	No	No	No	No	No	No	No	No	IV	AD	60	Yes	Yes	No	NA	13.2	178	NA	NA	NA	No	No	Central	NA	NA	No	No	No	NA	NA	NA	No	Yes	No	No	No	Yes	No	No	No
886	F	71	160	63.1	24.6484	No	No	NA	NA	No	No	No	Yes	No	No	No	No	NA	NA	NA	NA	NA	NA	50.24	9.9	210	NA	NA	NA	No	No	Lobar	Distal	Left	NA	NA	NA	NA	Proximal	Left	Yes	No	No	No	No	Yes	No	No	No
887	M	68	173.1	64.8	21.6262	No	Yes	Stomach	GI	No	No	No	No	No	No	No	No	I	AD	0	Unknown	No	No	NA	11	134	1503	0.6	0.006	No	No	Lobar	NA	NA	NA	NA	NA	NA	NA	NA	No	Yes	No	No	No	Yes	No	No	No
888	F	36	168.2	72.5	25.6263	No	Yes	Gynecologic	Genitourinary	Yes	Yes	No	No	No	No	No	No	I	AD	2	Unknown	No	No	52.27	10.7	197	5617	0.7	0.194	Yes	No	Central	No	NA	No	No	No	NA	No	NA	Yes	No	No	No	Yes	Yes	No	No	No
889	F	77	146	NA	NA	No	Yes	Colon	GI	No	No	No	No	No	No	No	No	IV	AD	6	Yes	Yes	No	NA	8.7	277	NA	NA	NA	No	No	Lobar	NA	NA	NA	NA	NA	NA	NA	NA	No	No	No	No	No	No	No	No	No
890	M	62	167.4	63.1	22.5174	No	Yes	Lung	Lung	No	No	No	No	No	No	No	No	IV	AD	3	No	Yes	No	NA	NA	NA	NA	NA	NA	No	No	Segmental	NA	NA	NA	NA	NA	NA	NA	NA	No	Yes	No	No	No	Yes	No	No	No
891	M	71	175	76.3	24.9143	No	Yes	Lung	Lung	No	No	No	No	No	No	No	No	III	AD	10	Yes	No	No	NA	13.4	193	NA	NA	NA	No	No	Central	NA	NA	No	No	No	25	No	NA	No	Yes	No	No	No	Yes	No	No	No
892	M	50	171	52.7	18.0226	No	Yes	Pancreas	HBP	No	No	No	No	No	No	No	No	IV	other	3	Yes	Yes	Past	16.41	10.4	38	231.8	0.51	0.006	Yes	Yes	Lobar	Proximal	Right	NA	NA	NA	NA	Proximal	Right	Yes	No	No	No	No	No	No	No	No
893	F	58	158	60.2	24.1147	No	Yes	Breast	Other	No	No	No	No	No	No	No	No	IV	other	33	Yes	No	Past	20.49	12.7	154	2103	1.92	0.27	Yes	No	Central	Proximal	Right	NA	NA	NA	NA	Proximal	Bilateral	Yes	No	Yes	No	Yes	Yes	No	No	No
894	M	60	167.6	70.4	25.0625	No	Yes	Breast	Other	No	No	No	No	No	No	No	No	IV	other	14	Yes	Yes	No	NA	8.1	46	NA	NA	NA	No	No	Lobar	NA	NA	NA	NA	NA	NA	NA	NA	No	Yes	No	No	No	Yes	No	No	No
895	M	30	182.6	123.2	36.9496	No	Yes	Other	Other	No	No	No	No	No	No	No	No	IV	other	3	No	Yes	No	NA	12.3	219	NA	NA	NA	Yes	No	Lobar	NA	NA	NA	NA	NA	NA	NA	NA	No	Yes	No	No	No	Yes	No	No	No
896	M	54	166	76.65	27.8161	No	Yes	Other	Other	No	No	No	No	No	No	No	No	IV	AD	1	Unknown	No	No	16.98	14.3	156	NA	NA	NA	Yes	No	Segmental	Proximal	Left	No	No	No	NA	NA	NA	Yes	No	Yes	No	Yes	Yes	No	No	No
897	F	72	143	56.1	27.4341	No	No	NA	NA	No	No	No	Yes	No	No	No	No	NA	NA	NA	NA	NA	NA	8.75	12.1	209	387.8	1.23	0.006	No	No	Lobar	Distal	Right	No	No	No	29	Distal	Bilateral	Yes	No	Yes	No	No	Yes	No	No	No
898	F	38	150.4	67	29.6196	No	Yes	Other	Other	Yes	Yes	No	No	No	No	No	No	IV	other	1	Unknown	Yes	No	NA	9	288	NA	NA	NA	No	No	Lobar	NA	NA	NA	NA	NA	NA	No	NA	No	Yes	No	No	Yes	Yes	No	No	No
899	F	76	160	66.6	26.0156	No	No	NA	NA	Yes	No	Yes	No	No	No	No	No	NA	NA	NA	NA	NA	NA	3.75	12.5	76	111354	2.9	0.056	Yes	No	Segmental	No	NA	No	No	No	NA	Distal	Bilateral	Yes	No	Yes	Yes	Yes	Yes	No	No	No
900	M	48	166	47	17.0562	No	No	NA	NA	No	No	No	Yes	No	No	No	No	NA	NA	NA	NA	NA	NA	2.51	13.4	176	11829	3.92	0.027	No	No	Lobar	No	NA	Yes	Yes	No	82	NA	NA	Yes	No	Yes	No	Yes	Yes	No	No	No
901	M	52	176.7	77	24.6614	No	Yes	Colon	GI	No	No	No	No	No	No	No	No	III	AD	6	No	Yes	No	NA	14.7	160	NA	NA	NA	Yes	No	Lobar	NA	NA	NA	NA	NA	NA	NA	NA	No	Yes	No	No	No	Yes	No	No	No
902	M	70	167	55	19.721	No	No	NA	NA	No	No	No	No	No	No	No	Yes	NA	NA	NA	NA	NA	NA	38.43	16.6	168	2470	0.052	4.12	No	No	Lobar	Proximal	Right	NA	NA	NA	NA	Proximal	Bilateral	Yes	No	Yes	No	Yes	Yes	No	No	No
903	M	73	169.4	89.4	31.1538	No	No	NA	NA	No	No	No	No	No	No	No	Yes	NA	NA	NA	NA	NA	NA	1.97	13.8	211	NA	0.39	0.006	No	No	Segmental	NA	NA	No	No	No	26	No	NA	No	Yes	No	No	No	No	No	No	No
904	M	70	163	62.6	23.5613	No	Yes	Lung	Lung	Yes	Yes	No	No	No	No	No	No	IV	Small cell	2	Unknown	Yes	No	6.54	10.6	107	NA	NA	NA	Yes	No	Lobar	NA	NA	No	No	No	44	NA	NA	Yes	No	Yes	No	Yes	Yes	No	No	No
905	M	54	174.5	73.15	24.0228	No	Yes	Lung	Lung	No	No	No	No	No	No	No	No	IV	SCC	2	Yes	Yes	No	NA	13	467	NA	NA	NA	Yes	No	Segmental	NA	NA	NA	NA	NA	NA	NA	NA	No	Yes	No	No	No	No	No	No	No
906	F	71	162	80	30.4832	Idiopathic	No	NA	NA	No	No	No	No	No	No	No	No	NA	NA	NA	NA	NA	NA	17.33	16.9	159	6195	5.67	0.094	Yes	No	Central	Proximal	Left	NA	NA	NA	NA	NA	Bilateral	Yes	No	Yes	Yes	Yes	Yes	Yes	No	No
907	F	73	158	60.8	24.3551	No	Yes	Pancreas	HBP	No	No	No	No	No	No	No	No	IV	other	3	Unknown	No	No	25.19	10.3	445	NA	2.06	0.032	Yes	No	Lobar	No	NA	No	No	No	43	NA	NA	No	Yes	No	No	No	Yes	No	No	No
908	F	65	152.6	63.5	27.2687	No	Yes	Gynecologic	Genitourinary	Yes	Yes	No	No	No	No	No	No	IV	other	1	Unknown	No	No	33.19	11.1	243	2026	5.87	3.256	Yes	No	Lobar	No	NA	Yes	Yes	Yes	30	Distal	Bilateral	Yes	No	Yes	No	Yes	Yes	No	No	No
909	M	38	172	63.9	21.5995	Idiopathic	No	NA	NA	No	No	No	No	No	No	No	No	NA	NA	NA	NA	NA	NA	6.83	9.2	252	2163	4.15	0.958	Yes	Yes	Central	NA	NA	Yes	Yes	Yes	47	No	NA	Yes	No	Yes	No	Yes	Yes	No	Yes	No
910	M	64	165	70.8	26.0055	No	Yes	Lung	Lung	No	No	No	No	No	No	No	No	I	SCC	20	No	No	No	1.25	15.9	421	156.4	0.88	0.008	Yes	No	Lobar	No	NA	NA	NA	NA	NA	No	NA	Yes	No	Yes	No	No	Yes	No	No	No
911	F	43	164.5	58	21.4337	No	Yes	Lung	Lung	No	No	No	No	No	No	No	No	IV	AD	1	No	Yes	No	17.1	11.1	226	NA	0.29	0.006	No	No	Subsegmental	No	NA	NA	NA	NA	NA	NA	NA	Yes	No	No	No	No	Yes	No	No	No
912	F	61	159	58.6	23.1795	No	Yes	Gynecologic	Genitourinary	No	No	No	No	No	No	No	No	IV	other	34	No	Yes	No	NA	10.2	373	NA	NA	NA	No	No	Lobar	No	NA	NA	NA	NA	NA	No	NA	No	Yes	No	No	No	Yes	No	No	No
913	F	74	148	52.6	24.0139	No	Yes	Lung	Lung	No	No	No	No	No	No	No	No	I	AD	8	No	No	No	60	10.8	250	NA	NA	NA	No	No	Lobar	No	NA	NA	NA	NA	NA	NA	NA	Yes	No	Yes	No	No	Yes	No	No	No
914	M	67	179	74.2	23.1578	No	No	NA	NA	No	No	No	No	No	No	No	Yes	NA	NA	NA	NA	NA	NA	14.66	17.8	179	3716	7.42	0.594	No	No	Segmental	Proximal	Left	NA	NA	NA	NA	NA	NA	Yes	No	Yes	No	No	Yes	No	No	No
915	M	26	NA	92.7	NA	No	No	NA	NA	No	No	No	No	No	No	No	Yes	NA	NA	NA	NA	NA	NA	2.51	14.8	207	10.68	0.18	0.006	Yes	Yes	Lobar	NA	NA	No	No	No	23	No	NA	Yes	No	No	No	No	Yes	No	No	No
916	M	16	177	56.5	18.0344	No	No	NA	NA	No	No	No	No	No	No	No	Yes	NA	NA	NA	NA	NA	NA	NA	12.4	453	328	NA	NA	Yes	Yes	Lobar	No	NA	Yes	No	Yes	32	NA	NA	Yes	No	No	No	Yes	Yes	Yes	No	No
917	M	70	158	NA	NA	No	Yes	Pancreas	HBP	No	No	No	No	No	No	No	No	II	AD	6	Yes	Yes	No	8.04	10.3	118	379.5	1.29	0.006	Yes	No	Central	Proximal	Left	NA	NA	NA	NA	NA	NA	Yes	Yes	No	No	No	Yes	No	No	No
918	F	52	155	38.9	16.1915	No	Yes	Lung	Lung	No	No	No	No	No	No	No	No	IV	AD	16	Yes	Yes	No	19.07	11.3	431	204.4	0.85	0.006	Yes	No	Segmental	Proximal	Left	NA	NA	NA	NA	NA	NA	Yes	No	Yes	No	Yes	Yes	No	No	No
919	M	24	182.6	61.4	18.4148	No	Yes	Sarcoma	Other	No	No	No	No	No	No	No	No	IV	other	2	Yes	Yes	No	1.37	11.1	192	NA	NA	NA	No	No	Lobar	NA	NA	NA	NA	NA	NA	Proximal	Right	No	Yes	No	No	No	Yes	No	No	No
920	F	57	156.4	57.8	23.6295	No	Yes	Gynecologic	Genitourinary	No	Yes	No	No	No	No	No	No	IV	AD	1	Unknown	No	No	NA	11.2	295	NA	NA	NA	No	No	Segmental	NA	NA	NA	NA	NA	NA	NA	NA	No	Yes	No	No	No	No	No	No	No
921	M	61	154.6	45.35	18.974	No	Yes	Stomach	GI	Yes	Yes	No	No	No	No	No	No	II	AD	1	No	No	No	NA	9.8	93	136.5	2.82	0.006	Yes	No	Lobar	NA	NA	No	No	No	22	NA	NA	No	Yes	No	No	No	No	No	No	No
922	F	59	154	40.2	16.9506	No	Yes	Lung	Lung	No	No	No	No	No	No	No	No	IV	AD	44	Yes	Yes	No	NA	10.4	95	NA	NA	NA	No	No	Lobar	NA	NA	NA	NA	NA	NA	NA	NA	No	Yes	No	No	No	Yes	No	No	No
923	M	54	177.5	77.15	24.4872	No	Yes	Lung	Lung	No	No	No	No	No	No	No	No	IV	AD	2	No	Yes	No	NA	14.5	209	NA	NA	NA	No	No	Lobar	NA	NA	NA	NA	NA	NA	NA	NA	No	Yes	No	No	No	No	No	No	No
924	F	63	153.9	63.9	26.9789	No	Yes	Breast	Other	No	No	No	No	No	No	No	No	IV	other	57	No	Yes	No	NA	10.5	138	NA	NA	NA	No	No	Segmental	NA	NA	NA	NA	NA	NA	NA	NA	No	Yes	No	No	No	No	No	No	No
925	M	44	179.4	82.4	25.6025	Idiopathic	No	NA	NA	No	No	No	No	No	No	No	No	NA	NA	NA	NA	NA	NA	3.09	NA	NA	NA	NA	NA	Yes	No	Lobar	Proximal	Left	NA	NA	NA	NA	Proximal	Bilateral	Yes	No	No	No	No	Yes	No	No	No
926	M	74	167.5	61.6	21.9559	No	Yes	Gynecologic	Genitourinary	Yes	Yes	No	No	No	No	No	No	I	other	1	No	No	No	39.53	10.5	214	1538	5.33	0.532	Yes	No	Central	NA	NA	NA	NA	NA	NA	Proximal	Bilateral	Yes	No	Yes	Yes	No	Yes	Yes	No	No
927	F	74	142	51.5	25.5406	No	Yes	Lymphoma	Hematologic	No	No	No	No	No	No	No	No	II	Lymphoma	4	Unknown	Yes	No	17.58	7.6	92	1104	0.18	0.033	No	No	Lobar	NA	NA	No	No	No	29	Proximal	Bilateral	Yes	No	Yes	No	Yes	Yes	No	No	No
928	F	55	149.4	47.2	21.1466	No	Yes	Breast	Other	No	No	No	No	No	No	No	No	IV	other	41	Yes	Yes	No	1.87	11.3	78	NA	NA	NA	No	No	Lobar	NA	NA	No	No	No	36	Distal	Right	Yes	Yes	No	No	No	Yes	No	No	No
929	F	66	158.6	59.7	23.7338	Idiopathic	No	NA	NA	No	No	No	No	No	No	No	No	NA	NA	NA	NA	NA	NA	3.09	13.1	215	592.5	2.59	0.015	Yes	No	Central	Proximal	Right	NA	NA	NA	NA	NA	NA	Yes	No	No	No	No	Yes	No	No	No
930	M	35	172	92.6	31.3007	No	No	NA	NA	Yes	No	Yes	No	No	No	No	No	NA	NA	NA	NA	NA	NA	NA	10.8	392	NA	NA	NA	Yes	No	Lobar	No	NA	NA	NA	NA	NA	NA	NA	No	Yes	No	No	No	Yes	No	No	No
931	M	61	165.9	65.7	23.8711	No	Yes	Sarcoma	Other	No	No	No	No	No	No	No	No	IV	other	14	Yes	Yes	No	NA	9.6	255	NA	NA	NA	No	No	Segmental	NA	NA	NA	NA	NA	NA	NA	NA	No	Yes	No	No	No	No	No	No	No
932	F	52	154.3	54.1	22.723	No	Yes	Lymphoma	Hematologic	No	No	No	No	No	No	No	No	IV	Lymphoma	2	Unknown	Yes	No	2.92	9.4	204	NA	0.18	0.006	Yes	No	Lobar	NA	NA	No	No	No	24	NA	NA	Yes	No	Yes	No	No	Yes	No	No	No
933	M	78	163	43.5	16.3725	No	No	NA	NA	No	No	No	Yes	No	No	No	No	NA	NA	NA	NA	NA	NA	3.8	8.6	86	NA	2.03	0.029	No	No	Subsegmental	No	NA	NA	NA	NA	NA	NA	NA	Yes	No	No	No	Yes	No	No	No	No
934	F	53	151.5	NA	NA	No	Yes	Lung	Lung	No	No	No	No	No	No	No	No	IV	other	7	Yes	Yes	No	NA	9.6	256	NA	NA	NA	No	No	Lobar	NA	NA	NA	NA	NA	NA	NA	NA	No	Yes	No	No	Yes	No	No	No	No
935	M	57	165.5	51.6	18.8388	No	Yes	Stomach	GI	No	No	No	No	No	No	No	No	IV	AD	116	Yes	No	No	7.02	10.1	317	NA	NA	NA	Yes	No	Lobar	NA	NA	NA	NA	NA	NA	NA	NA	No	Yes	No	No	No	Yes	No	No	No
936	F	71	NA	NA	NA	No	No	NA	NA	No	No	No	Yes	No	No	No	No	NA	NA	NA	NA	NA	NA	31.66	14.5	122	608.4	253.44	0.721	Yes	No	Lobar	No	NA	NA	NA	NA	NA	Distal	Bilateral	Yes	No	Yes	Yes	Yes	Yes	No	No	No
937	F	66	160.5	54.1	21.0013	Idiopathic	No	NA	NA	No	No	No	No	No	No	No	No	NA	NA	NA	NA	NA	NA	11.58	12.1	310	253.4	1.13	0.006	No	No	Lobar	NA	NA	NA	NA	NA	NA	NA	NA	Yes	No	No	No	No	No	No	No	No
938	M	58	167.5	72.1	25.6984	No	Yes	Lung	Lung	No	No	No	No	No	No	No	No	IV	AD	2	Yes	Yes	Past	28.85	14.4	338	530.2	0.55	0.024	No	No	Segmental	NA	NA	NA	NA	NA	NA	NA	NA	Yes	No	Yes	No	Yes	No	No	No	No
939	M	70	172.3	67.9	22.8717	No	Yes	Lung	Lung	No	No	No	No	No	No	No	No	IV	AD	3	No	Yes	No	NA	11.3	162	NA	NA	NA	Yes	No	Central	NA	NA	NA	NA	NA	NA	NA	NA	Yes	Yes	No	No	No	Yes	No	No	No
940	M	77	163.1	57.8	21.728	No	Yes	Lung	Lung	No	No	No	No	No	No	No	No	IV	AD	19	No	Yes	No	NA	13.8	164	NA	NA	NA	No	No	Central	NA	NA	NA	NA	NA	NA	NA	NA	Yes	Yes	No	No	No	Yes	No	No	No
941	M	71	160	65.3	25.5078	No	Yes	Lung	Lung	No	No	No	No	No	No	No	No	IV	SCC	57	Yes	Yes	No	41.77	9.1	123	224.3	1.79	0.015	No	No	Subsegmental	No	NA	No	No	No	39	NA	NA	Yes	Yes	No	No	Yes	No	No	No	No
942	F	66	160	72	28.125	Idiopathic	No	NA	NA	No	No	No	No	No	No	No	No	NA	NA	NA	NA	NA	NA	9.53	12.3	198	3448	1.2	0.133	Yes	No	Central	Proximal	Right	No	No	No	36	Proximal	Right	Yes	No	No	No	Yes	Yes	No	No	No
943	F	54	153.1	50.2	21.4167	No	Yes	Kidney	Genitourinary	Yes	Yes	No	No	No	No	No	No	III	other	1	Unknown	No	No	NA	10.7	226	NA	NA	NA	Yes	No	Subsegmental	NA	NA	No	No	No	NA	NA	NA	No	No	No	No	Yes	Yes	Yes	No	No
944	F	61	154	47	19.8178	No	No	NA	NA	No	No	No	Yes	No	No	No	No	NA	NA	NA	NA	NA	NA	2.6	8.3	281	NA	NA	NA	No	No	Lobar	No	NA	No	No	No	NA	No	NA	Yes	No	No	No	No	Yes	No	No	No
945	M	65	169.3	62.5	21.8055	No	Yes	Lung	Lung	No	No	No	No	No	No	No	No	IV	AD	16	No	Yes	No	NA	NA	NA	NA	NA	NA	No	No	Subsegmental	NA	NA	NA	NA	NA	NA	NA	NA	No	Yes	No	No	No	No	No	No	No
946	M	87	NA	NA	NA	No	Yes	Lung	Lung	No	No	No	No	No	No	No	No	IV	Unknown	0	Unknown	No	No	NA	14.3	281	NA	NA	NA	Yes	No	Subsegmental	Proximal	Left	No	No	No	NA	No	NA	Yes	Yes	No	No	No	No	No	No	No
947	M	72	173	71	23.7228	No	No	NA	NA	No	No	No	Yes	No	No	No	Yes	NA	NA	NA	NA	NA	NA	1.39	13.4	172	679.7	0.27	0.013	Yes	No	Subsegmental	No	NA	NA	NA	NA	NA	NA	NA	Yes	No	No	No	Yes	No	No	No	No
948	F	53	153.6	54.4	23.0577	No	Yes	Biliary	HBP	No	No	No	No	No	No	No	No	IV	AD	11	Yes	Yes	Current	46.92	11.2	241	103.1	0.18	0.006	No	No	Segmental	Proximal	Left	NA	NA	NA	NA	NA	NA	Yes	No	Yes	No	No	No	No	No	No
949	F	73	155	51.3	21.3528	No	Yes	Pancreas	HBP	No	No	No	No	No	No	No	No	IV	AD	7	Yes	No	No	NA	9.4	144	NA	NA	NA	Yes	No	Segmental	NA	NA	NA	NA	NA	NA	NA	NA	No	Yes	Yes	No	Yes	No	No	No	No
950	M	66	164	61.7	22.9402	No	Yes	Colon	GI	Yes	Yes	No	No	No	No	No	No	II	AD	0	No	No	No	NA	10.1	356	NA	NA	NA	Yes	No	Central	NA	NA	NA	NA	NA	NA	No	NA	No	Yes	No	No	No	No	No	No	No
951	F	79	141.4	47.4	23.7072	No	No	NA	NA	Yes	No	Yes	No	No	No	No	No	NA	NA	NA	NA	NA	NA	NA	9.3	193	576.7	5.95	0.006	No	No	Lobar	No	NA	NA	NA	NA	NA	NA	NA	Yes	No	Yes	No	Yes	Yes	No	No	No
952	M	63	163.8	NA	NA	No	Yes	Colon	GI	Yes	Yes	No	No	No	No	No	No	IV	AD	8	Yes	Yes	No	NA	14.3	15	NA	NA	NA	Yes	No	Subsegmental	NA	NA	NA	NA	NA	NA	NA	NA	No	Yes	No	No	No	No	No	No	No
953	F	64	156.7	72.8	29.6479	No	Yes	HCC	HBP	No	No	No	No	No	No	No	No	II	other	3	Yes	No	No	NA	12.2	54	NA	NA	NA	No	No	Lobar	No	NA	NA	NA	NA	NA	NA	NA	No	Yes	No	No	No	Yes	No	No	No
954	F	56	164	67.5	25.0967	No	Yes	CNS	Other	No	No	No	No	No	No	No	No	Unknown	other	52	Yes	No	No	2.71	15.1	53	2660	0.52	0.03	No	No	Lobar	No	NA	No	No	No	NA	Distal	Bilateral	No	No	Yes	No	Yes	Yes	No	No	No
955	F	81	150.6	52.6	23.1919	No	Yes	Colon	GI	Yes	Yes	No	No	No	No	No	No	II	AD	7	No	No	No	NA	13.7	167	NA	NA	NA	No	No	Segmental	NA	NA	NA	NA	NA	NA	NA	NA	No	Yes	No	No	No	Yes	No	No	No
956	M	69	173.6	68.4	22.6964	No	Yes	Pancreas	HBP	Yes	Yes	No	No	No	No	No	No	II	AD	2	Unknown	Yes	Current	3.93	13.2	374	NA	NA	NA	Yes	No	Lobar	No	NA	NA	NA	NA	NA	Distal	Left	No	Yes	No	No	No	Yes	No	No	No
957	F	60	162	60.6	23.091	Idiopathic	No	NA	NA	No	No	No	No	No	No	No	No	NA	NA	NA	NA	NA	NA	6.64	6.3	245	94.53	NA	NA	Yes	No	Segmental	Proximal	Right	No	No	No	38	Proximal	Right	Yes	No	No	No	No	Yes	No	No	No
958	F	82	150	63.3	28.1333	No	No	NA	NA	No	No	No	Yes	No	No	No	No	NA	NA	NA	NA	NA	NA	18.98	8.1	54	3475	12.07	0.079	Yes	No	Lobar	NA	NA	No	No	No	52	No	NA	Yes	No	No	No	No	Yes	No	No	No
959	M	34	164.3	64.2	23.7826	No	Yes	Head/Neck	Other	Yes	Yes	No	No	No	No	No	No	IV	SCC	1	Unknown	No	No	60	11.8	186	386.3	0.18	0.006	No	No	Lobar	NA	NA	NA	NA	NA	NA	NA	NA	Yes	No	Yes	Yes	Yes	Yes	No	No	No
960	F	72	162.5	60	22.7219	No	Yes	Gynecologic	Genitourinary	No	No	No	No	No	No	No	No	IV	other	69	No	Yes	No	1.63	8.5	123	173	0.38	0.006	No	No	Lobar	NA	NA	No	No	No	26	No	NA	No	Yes	No	No	No	Yes	No	No	No
961	F	55	157.3	58.6	23.6832	No	Yes	Colon	GI	No	No	No	No	No	No	No	No	IV	AD	36	No	Yes	No	NA	13.3	341	NA	NA	NA	No	No	Segmental	NA	NA	NA	NA	NA	NA	NA	NA	No	Yes	No	No	No	No	No	No	No
962	M	78	175.2	83.25	27.1216	No	Yes	Lung	Lung	No	No	No	No	No	No	No	No	III	SCC	14	Yes	No	No	NA	14	188	NA	NA	NA	Yes	No	Lobar	NA	NA	NA	NA	NA	NA	NA	NA	Yes	No	No	No	Yes	No	No	No	No
963	M	76	175.3	56.4	18.3533	No	Yes	Lung	Lung	Yes	Yes	No	No	No	No	No	No	III	AD	3	Unknown	No	No	60	13.2	115	9647	12.36	2.655	No	No	Central	NA	NA	NA	NA	NA	NA	NA	NA	Yes	No	Yes	Yes	Yes	Yes	No	No	No
964	F	47	155.5	52.7	21.7946	No	Yes	Gynecologic	Genitourinary	Yes	Yes	No	No	No	No	No	No	IV	other	1	Unknown	No	No	9.53	12.7	836	NA	2.3	0.006	No	No	Lobar	NA	NA	NA	NA	NA	NA	No	NA	No	Yes	No	No	No	No	No	No	No
965	F	48	159	70.3	27.8074	Idiopathic	No	NA	NA	No	No	No	No	No	No	No	No	NA	NA	NA	NA	NA	NA	5.42	8	280	3348	0.67	0.033	Yes	No	Central	Proximal	Left	Yes	No	Yes	72	Proximal	Left	Yes	No	No	No	No	Yes	No	Yes	Yes
966	F	69	141.8	47.8	23.7725	No	Yes	Gynecologic	Genitourinary	No	No	No	No	No	No	No	No	IV	other	53	Yes	Yes	No	NA	9.3	162	51.37	0.27	0.06	Yes	No	Lobar	NA	NA	No	No	No	NA	Proximal	Left	No	Yes	No	No	No	Yes	No	No	No
967	F	54	159	65.7	25.9879	Thrombophilia	No	NA	NA	No	No	No	No	No	No	No	No	NA	NA	NA	NA	NA	NA	2.28	14.2	161	24.46	4.75	0.024	Yes	No	Central	NA	NA	No	No	No	NA	No	NA	Yes	No	No	No	No	Yes	No	No	No
968	F	58	148	56.2	25.6574	No	Yes	Lung	Lung	No	No	No	No	No	No	No	No	IV	AD	14	No	Yes	No	3.74	8.4	347	1188	NA	NA	No	No	Segmental	NA	NA	No	No	No	NA	NA	NA	Yes	No	Yes	No	Yes	No	No	No	No
969	F	53	153	46	19.6506	No	Yes	Stomach	GI	No	No	No	No	No	No	No	No	IV	AD	11	Yes	No	No	19.02	7.5	65	NA	0.34	0.006	Yes	No	Segmental	NA	NA	No	No	No	NA	NA	NA	No	Yes	Yes	No	Yes	No	No	No	No
970	F	51	158	60.5	24.2349	No	Yes	Breast	Other	No	No	No	Yes	No	No	No	No	IV	AD	50	Yes	No	Past	6.89	12.9	185	447.8	3.37	0.108	No	Yes	Central	NA	NA	NA	NA	NA	NA	NA	NA	Yes	No	Yes	No	Yes	Yes	No	No	No
971	F	80	156	63.5	26.093	No	No	NA	NA	Yes	No	Yes	No	No	No	No	No	NA	NA	NA	NA	NA	NA	NA	11.3	190	NA	NA	NA	Yes	No	Lobar	No	NA	NA	NA	NA	NA	NA	NA	Yes	No	Yes	No	Yes	Yes	No	No	No
972	M	75	164.7	68	25.0681	No	Yes	Lung	Lung	No	No	No	No	No	No	No	No	IV	AD	1	Yes	Yes	No	NA	13.9	292	NA	NA	NA	No	No	Central	NA	NA	NA	NA	NA	NA	NA	NA	No	Yes	No	No	No	Yes	No	No	No
973	M	68	156.1	54.4	22.3251	No	Yes	Lung	Lung	Yes	Yes	No	No	No	No	No	No	III	SCC	4	No	Yes	Past	19.71	15.7	255	2907	12.23	0.87	No	No	Subsegmental	No	NA	NA	NA	NA	NA	NA	NA	Yes	No	Yes	Yes	Yes	No	No	No	No
974	F	71	157.6	63.3	25.4854	No	Yes	Gynecologic	Genitourinary	No	No	No	No	No	No	No	No	II	other	0	Unknown	No	No	NA	12.5	209	99.93	NA	0.006	No	No	Lobar	NA	NA	No	No	No	26	NA	NA	No	Yes	No	No	No	Yes	No	No	No
975	F	55	152.1	56.35	24.3577	No	Yes	Lung	Lung	No	No	No	No	No	No	No	No	IV	AD	1	No	Yes	No	NA	11.4	253	NA	NA	NA	Yes	No	Lobar	NA	NA	NA	NA	NA	NA	NA	NA	No	Yes	No	No	No	Yes	No	No	No
976	M	52	178.2	64.4	20.2801	No	Yes	Stomach	GI	No	No	No	No	No	No	No	No	IV	AD	4	Yes	Yes	No	NA	10.2	303	NA	NA	NA	Yes	No	Lobar	NA	NA	No	No	No	47	NA	NA	No	Yes	No	No	No	Yes	No	No	No
[truncated: 27 more columns]
